# Supplementary material for: Regulatory cross-talk supports resistance to Zn intoxication in Streptococcus
Source: PLoS Pathog. 2022 Jul 21;18(7):e1010607. doi: 10.1371/journal.ppat.1010607 (PMC9345489; doi:10.1371/journal.ppat.1010607)
Supplement: S1 Data — Significantly differentially expressed genes (n = 4 replicates; > ± 2-fold difference, Q<0.05) identified by RNA-sequencing analysis of: ΔcopY GBS grown in THB versus WT GBS grown in THB (Sheet A); ΔcopY GBS grown in THB + 0.25 mM Zn versus WT GBS grown in THB + 0.25 mM Zn (Sheet B). (XLSX) [file ppat.1010607.s015.xlsx]

## Sheet: A. copY_Ctrl vs WT_Ctrl 
Genes
Locus_tag	Old_Locus_tag	Gene	Annotation	FoldChange in copY- Ctrl	p-adj
CHF17_RS02575	CHF17_00508	copZ	carbonate dehydratase	200	0
CHF17_RS02570	CHF17_00507	copA	copper-translocating P-type ATPase	194.896	0
CHF17_RS02565	CHF17_00506	copY	CopY/TcrY family copper transport repressor	16.1087	1.01825e-38
CHF17_RS02585	CHF17_00510		Cof-type HAD-IIB family hydrolase	3.56067	2.04656e-50
CHF17_RS02580	CHF17_00509		trimeric intracellular cation channel family protein	3.39408	9.2673e-07
CHF17_RS03470	CHF17_00689	vex1	ABC transporter permease	3.24911	0.000626326
CHF17_RS02895			hypothetical protein	2.95774	0.0153669
CHF17_RS09310			hypothetical protein	2.84112	0.00981695
CHF17_RS09300	CHF17_01827	proWX	glycine/betaine ABC transporter permease	2.71122	5.41961e-10
CHF17_RS03475	CHF17_00690	vex2	ABC transporter ATP-binding protein	2.66621	0.00188806
CHF17_RS04895	CHF17_00960	fbsB	hypothetical protein	2.62542	0.121292
CHF17_RS10505			ABC transporter permease	2.61018	7.66768e-08
CHF17_RS04720	CHF17_00928	pcl1	VIT family protein	2.56248	0.0166477
CHF17_RS09305	CHF17_01828	proU	glycine betaine/L-proline ABC transporter ATP-binding protein	2.52538	1.2231e-07
CHF17_RS10500	CHF17_02064		ABC transporter ATP-binding protein	2.42479	7.59284e-07
CHF17_RS07930	CHF17_01564		DUF3397 domain-containing protein	2.38773	5.41961e-10
CHF17_RS04900	CHF17_00961		hypothetical protein	2.32367	0.0587045
CHF17_RS03390	CHF17_00676	adcA	zinc ABC transporter substrate-binding protein AdcA	2.31055	6.52942e-06
CHF17_RS09090			hypothetical protein	2.27837	0.000323295
CHF17_RS08040			hypothetical protein	2.24235	0.0305768
CHF17_RS07785		abi/ydiL	CPBP family intramembrane metalloprotease	2.20658	3.7611e-05
CHF17_RS10125	CHF17_01988		hypothetical protein	2.16578	0.0309332
CHF17_RS03440	CHF17_00685		hypothetical protein	2.16126	1.83651e-06
CHF17_RS03480	CHF17_00691	vex3_1	ABC transporter permease	2.11491	0.00890147
CHF17_RS01715	CHF17_00341		hypothetical protein	2.09348	5.02374e-06
CHF17_RS03825			conjugal transfer protein	2.08545	0.0418678
CHF17_RS10055	CHF17_01974		hypothetical protein	2.07221	0.0176757
CHF17_RS07795			hypothetical protein	2.06424	0.000762805
CHF17_RS07220	CHF17_01426	asp3	accessory Sec system protein Asp3	2.06361	9.1512e-06
CHF17_RS00755	CHF17_00147		hypothetical protein	2.04379	7.90667e-07
CHF17_RS09910	CHF17_01947	pstC	phosphate ABC transporter permease subunit PstC	2.03267	0.0305768
CHF17_RS03815			tetracycline resistance protein	-2.01925	0.0196992
CHF17_RS01120	CHF17_00222	cynT	carbonic anhydrase	-2.02919	3.86099e-06
CHF17_RS03335	CHF17_00665		3-oxoacyl-ACP reductase	-2.07779	0.00309908
CHF17_RS07665	CHF17_01517		cell wall surface anchor protein	-2.07803	5.20991e-08
CHF17_RS03500	CHF17_00695		CsbD family protein	-2.07834	0.0287389
CHF17_RS09240	CHF17_01814		hypothetical protein	-2.07846	6.83751e-10
CHF17_RS03165	CHF17_00629		DUF1797 domain-containing protein	-2.08248	5.88547e-11
CHF17_RS09655			hypothetical protein	-2.08333	0.00300435
CHF17_RS04410			hypothetical protein	-2.08818	2.3509e-11
CHF17_RS02120		rnpB	RNase P RNA component class B	-2.09299	0.00427453
CHF17_RS05695			hypothetical protein	-2.10262	0.00705255
CHF17_RS05945	CHF17_01165	xylM	tautomerase	-2.11154	2.72868e-05
CHF17_RS10610			hypothetical protein	-2.14209	0.00127695
CHF17_RS07385	CHF17_01459	ribU	ECF transporter S component	-2.14709	0.00374256
CHF17_RS03505			hypothetical protein	-2.15396	0.00381347
CHF17_RS05235	CHF17_01027	ndk	nucleoside-diphosphate kinase	-2.15498	4.19359e-07
CHF17_RS09230	CHF17_01812		hypothetical protein	-2.21445	9.2635e-09
CHF17_RS04170	CHF17_00817		DNA/RNA non-specific endonuclease	-2.33008	1.11686e-06
CHF17_RS08500			hypothetical protein	-2.34503	5.02374e-06
CHF17_RS07845	CHF17_01546	mcrA	myocin cross-reactive antigen / oleate hydratase	-2.40267	5.70375e-07
CHF17_RS07380	CHF17_01458		phosphatase PAP2 family protein	-2.43442	0.000304034
CHF17_RS06620	CHF17_01302		DUF3042 domain-containing protein	-2.53095	0.000398192
CHF17_RS05455			hypothetical protein	-2.54426	8.61273e-13
CHF17_RS01125	CHF17_00223	merA-like	pyridine nucleotide-disulfide oxidoreductase	-2.64096	8.55554e-18
CHF17_RS10310	CHF17_02027		hypothetical protein	-2.66917	6.03165e-05
CHF17_RS11060	CHF17_02178	arcD	arginine-ornithine antiporter	-2.93026	1.46641e-20
CHF17_RS11065	CHF17_02179	arcC	carbamate kinase	-3.39692	2.61776e-25
CHF17_RS11045	CHF17_02175	arcA	arginine deiminase	-3.5095	6.95121e-19
CHF17_RS09975			hypothetical protein	-3.60586	5.13127e-06
CHF17_RS11050			GNAT family N-acetyltransferase	-3.77151	1.65608e-20
CHF17_RS11055	CHF17_02177	arcB	ornithine carbamoyltransferase	-3.94008	4.50247e-44
CHF17_RS06905	CHF17_01361	udpK	diacylglycerol kinase family lipid kinase	-5.1428	1.36103e-19
CHF17_RS04470	CHF17_00877	ribE	riboflavin synthase	-7.70827	1.30088e-05
CHF17_RS04480	CHF17_00879	ribH	6,7-dimethyl-8-ribityllumazine synthase	-8.58602	4.33568e-06
CHF17_RS04465	CHF17_00876	ribD	bifunctional diaminohydroxyphosphoribosylaminopyrimidine deaminase/5-amino-6-(5-phosphoribosylamino)uracil reductase RibD	-9.5827	1.71711e-06
CHF17_RS04475	CHF17_00878	ribA	bifunctional 3,4-dihydroxy-2-butanone-4-phosphate synthase/GTP cyclohydrolase II	-9.98043	1.37846e-11
CHF17_RS06895	CHF17_01359	cyrR	DUF1836 domain-containing protein	-14.7603	6.35711e-28
CHF17_RS06900	CHF17_01360	hly3	hemolysin III	-19.25	2.22154e-35
tRNAs or rRNAs
Locus_tag	Old_Locus_tag	Gene	Annotation	FoldChange in copY-	padj
CHF17_RS00105	CHF17_00018		tRNA-Val	-2.66694	0.00401269
CHF17_RS00110	CHF17_00019		tRNA-Asp	-2.30738	0.00430136
CHF17_RS00170	CHF17_00031		tRNA-Val	-2.66694	0.00401269
CHF17_RS00175	CHF17_00032		tRNA-Asp	-2.30738	0.00430136
CHF17_RS00535	CHF17_00104		30S ribosomal protein S8	2.06591	0.000634533
CHF17_RS00625	CHF17_00122		tRNA-Val	-2.68518	0.00627971
CHF17_RS01790	CHF17_00356		tRNA-Val	-2.68518	0.00627971
CHF17_RS02720	CHF17_00536		tRNA-Val	-2.66694	0.00401269
CHF17_RS02725	CHF17_00537		tRNA-Asp	-2.30738	0.00430136
CHF17_RS09980	CHF17_01960		tRNA-Lys	-4.0719	2.07039e-05

## Sheet: B. copY_+Zn vs WT_+Zn
Genes
Locus_tag	Old_Locus_tag	Gene	Annotation	FoldChange in copY- +Zn stress	p-adj
CHF17_RS02570	CHF17_00507	copA	copper-translocating P-type ATPase	225.48	0
CHF17_RS02575	CHF17_00508	copZ	carbonate dehydratase	195.773	0
CHF17_RS02565	CHF17_00506	copY	CopY/TcrY family copper transport repressor	22.2701	2.44788e-86
CHF17_RS02580	CHF17_00509		trimeric intracellular cation channel family protein	4.96829	2.46744e-64
CHF17_RS02585	CHF17_00510		Cof-type HAD-IIB family hydrolase	4.31023	2.814e-80
CHF17_RS04700	CHF17_00924	gntP	GntP family permease	3.72717	1.85075e-10
CHF17_RS04695	CHF17_00923	garK	glycerate kinase	3.54774	2.23072e-09
CHF17_RS00985	CHF17_00194		DUF1366 domain-containing protein	2.74588	0.00745873
CHF17_RS00980	CHF17_00193		hypothetical protein	2.62801	0.0219734
CHF17_RS00950	CHF17_00186		hypothetical protein	2.57514	6.96875e-05
CHF17_RS04720	CHF17_00928	pcl1	VIT family protein	2.56804	0.00170291
CHF17_RS00970	CHF17_00190		minor structural protein	2.55212	0.0139951
CHF17_RS00935	CHF17_00184		hypothetical protein	2.5264	8.80456e-05
CHF17_RS00955	CHF17_00187		hypothetical protein	2.48896	2.55823e-06
CHF17_RS00940			head-tail adaptor protein	2.48564	0.000215842
CHF17_RS04705	CHF17_00925		hypothetical protein	2.4371	3.97516e-14
CHF17_RS00930	CHF17_00183		phage major capsid protein	2.42874	0.000209565
CHF17_RS00960	CHF17_00188		hypothetical protein	2.38834	0.00100573
CHF17_RS00925	CHF17_00182		Clp protease ClpP	2.37613	0.000234806
CHF17_RS00990	CHF17_00195		hypothetical protein	2.36857	0.0125416
CHF17_RS00945	CHF17_00185		hypothetical protein	2.36725	0.000483479
CHF17_RS00920	CHF17_00181		phage portal protein	2.35814	0.000131903
CHF17_RS01000	CHF17_00197		phage holin	2.2864	0.00026044
CHF17_RS01005	CHF17_00199		1,4-beta-N-acetylmuramidase	2.21855	1.40808e-05
CHF17_RS05330	CHF17_01045	glmS	glutamine--fructose-6-phosphate aminotransferase	2.05267	1.48333e-05
CHF17_RS07795			hypothetical protein	2.04671	0.0477331
CHF17_RS02385	CHF17_00472	accB	acetyl-CoA carboxylase biotin carboxyl carrier protein	2.0388	0.0229596
CHF17_RS07790			hypothetical protein	2.01971	0.0328114
CHF17_RS00995	CHF17_00196		hypothetical protein	2.01562	0.00206318
CHF17_RS02370	CHF17_00469	fabD	[acyl-carrier-protein] S-malonyltransferase	2.00878	0.0253286
CHF17_RS07845	CHF17_01546	mcrA	myosin cross-reactive antigen / oleate hydratase	-2.00517	4.29122e-11
CHF17_RS04465	CHF17_00876	ribD	bifunctional diaminohydroxyphosphoribosylaminopyrimidine deaminase/5-amino-6-(5-phosphoribosylamino)uracil reductase RibD	-2.03437	6.79239e-10
CHF17_RS10430	CHF17_02051	hvgA	pathogenicity protein	-2.05149	2.96552e-07
CHF17_RS04480	CHF17_00879	ribH	6,7-dimethyl-8-ribityllumazine synthase	-2.09304	1.32126e-15
CHF17_RS04470	CHF17_00877	ribE	riboflavin synthase	-2.16422	4.37065e-11
CHF17_RS04475	CHF17_00878	ribA	bifunctional 3,4-dihydroxy-2-butanone-4-phosphate synthase/GTP cyclohydrolase II	-2.18823	1.93252e-19
CHF17_RS04725	CHF17_00929		glucosamine-6-phosphate deaminase	-2.298	6.80343e-07
CHF17_RS10725	CHF17_02108	ykoI	peptidase	-2.44043	1.64404e-12
CHF17_RS06905	CHF17_01361	udpK	diacylglycerol kinase family lipid kinase	-9.53596	2.75995e-193
CHF17_RS06895	CHF17_01359	cyrR	DUF1836 domain-containing protein	-19.9364	4.20635e-60
CHF17_RS06900	CHF17_01360	hly3	hemolysin III	-35.7735	5.27392e-17
tRNAs or rRNAs
Locus_tag	Old_Locus_tag	Gene	Annotation	FoldChange in copY-	padj
CHF17_RS00125	CHF17_00022		tRNA-Thr	2.17684	0.00134166
CHF17_RS00130	CHF17_00023		tRNA-Gly	2.25051	0.00575708
CHF17_RS00135	CHF17_00024		tRNA-Leu	2.46021	0.0137583
CHF17_RS00140	CHF17_00025		tRNA-Arg	2.46051	0.0243731
CHF17_RS00145	CHF17_00026		tRNA-Pro	2.4856	0.023098
CHF17_RS00150	CHF17_00027		16S ribosomal RNA	3.53344	8.13829e-05
CHF17_RS00165	CHF17_00030		5S ribosomal RNA	5.95889	0.00690192
CHF17_RS00190	CHF17_00035		tRNA-Thr	2.17684	0.00134166
CHF17_RS00195	CHF17_00036		tRNA-Gly	2.25051	0.00575708
CHF17_RS00200	CHF17_00037		tRNA-Leu	2.46021	0.0137583
CHF17_RS00205	CHF17_00038		tRNA-Arg	2.46051	0.0243731
CHF17_RS00210	CHF17_00039		tRNA-Pro	2.47372	0.0255388
CHF17_RS00215	CHF17_00040		tRNA-Met	2.56541	0.020714
CHF17_RS00220	CHF17_00041		tRNA-Met	2.78182	0.0262995
CHF17_RS00225	CHF17_00042		tRNA-Ser	2.46952	0.0215513
CHF17_RS00230	CHF17_00043		tRNA-Met	2.27998	0.0218718
CHF17_RS00235	CHF17_00044		tRNA-Phe	2.18942	0.0125416
CHF17_RS00240	CHF17_00045		tRNA-Gly	2.20432	0.0114001
CHF17_RS00245	CHF17_00046		tRNA-Ile	2.15675	0.0206373
CHF17_RS00250	CHF17_00047		tRNA-Ser	2.19933	0.0385331
CHF17_RS00605	CHF17_00118		16S ribosomal RNA	3.404	8.07186e-05
CHF17_RS00620	CHF17_00121		5S ribosomal RNA	5.95889	0.00690192
CHF17_RS00655	CHF17_00128		tRNA-Phe	2.08852	0.0102068
CHF17_RS00660	CHF17_00129		tRNA-Tyr	2.08088	0.00810786
CHF17_RS00085	CHF17_00014		16S ribosomal RNA	3.40475	8.07186e-05
CHF17_RS00100	CHF17_00017		5S ribosomal RNA	5.95889	0.00690192
CHF17_RS01335	CHF17_00264		16S ribosomal RNA	3.40551	8.07186e-05
CHF17_RS01350	CHF17_00267		5S ribosomal RNA	6.28807	0.00538006
CHF17_RS01770	CHF17_00352		16S ribosomal RNA	3.40551	8.07186e-05
CHF17_RS01785	CHF17_00355		5S ribosomal RNA	5.95889	0.00690192
CHF17_RS01820	CHF17_00362		tRNA-Phe	2.08852	0.0102068
CHF17_RS01825	CHF17_00363		tRNA-Tyr	2.08088	0.00810786
CHF17_RS02310	CHF17_00457		16S ribosomal RNA	3.40423	8.07186e-05
CHF17_RS02325	CHF17_00460		5S ribosomal RNA	6.28807	0.00538006
CHF17_RS02700	CHF17_00532		16S ribosomal RNA	3.40551	8.07186e-05
CHF17_RS02715	CHF17_00535		5S ribosomal RNA	5.95889	0.00690192
CHF17_RS02740	CHF17_00540		tRNA-Thr	2.1488	0.00137877
