# Supplementary material for: Regulatory cross-talk supports resistance to Zn intoxication in Streptococcus
Source: PLoS Pathog. 2022 Jul 21;18(7):e1010607. doi: 10.1371/journal.ppat.1010607 (PMC9345489; doi:10.1371/journal.ppat.1010607)
Supplement: S2 Data — Lists of the significantly differentially expressed genes identified by RNA-sequencing analysis of ΔcopY GBS grown in THB versus WT GBS grown in THB or ΔcopY GBS grown in THB + 0.25 mM Zn versus WT GBS grown in THB + 0.25 mM Zn (A). Genes shared and unique to the ΔcopY vs WT GBS strain-to-strain comparisons in THB (Ctrl) or THB + 0.25 mM Zn (+Zn stress); separated by up-regulated (B) and down-regulated genes (C) used to construct Venn diagrams in Fig 5. (XLSX) [file ppat.1010607.s016.xlsx]

## Sheet: A. Differential Genes
A. Gene lists significantly differentially expressed in the below comparisons: ±2fold and P-adj < 0.05
∆copY Ctrl vs WT Ctrl		∆copY +Zn vs WT +Zn
Up	Down	Up	Down
CHF17_RS02575	CHF17_RS03815	CHF17_RS02570	CHF17_RS07845
CHF17_RS02570	CHF17_RS01120	CHF17_RS02575	CHF17_RS04465
CHF17_RS02565	CHF17_RS03335	CHF17_RS02565	CHF17_RS10430
CHF17_RS02585	CHF17_RS07665	CHF17_RS01350	CHF17_RS04480
CHF17_RS02580	CHF17_RS03500	CHF17_RS02325	CHF17_RS04470
CHF17_RS03470	CHF17_RS09240	CHF17_RS00100	CHF17_RS04475
CHF17_RS02895	CHF17_RS03165	CHF17_RS00165	CHF17_RS04725
CHF17_RS09310	CHF17_RS09655	CHF17_RS00620	CHF17_RS10725
CHF17_RS09300	CHF17_RS04410	CHF17_RS01785	CHF17_RS06905
CHF17_RS03475	CHF17_RS02120	CHF17_RS02715	CHF17_RS06895
CHF17_RS04895	CHF17_RS05695	CHF17_RS02580	CHF17_RS06900
CHF17_RS10505	CHF17_RS05945	CHF17_RS02585
CHF17_RS04720	CHF17_RS10610	CHF17_RS04700
CHF17_RS09305	CHF17_RS07385	CHF17_RS04695
CHF17_RS10500	CHF17_RS03505	CHF17_RS00150
CHF17_RS07930	CHF17_RS05235	CHF17_RS01335
CHF17_RS04900	CHF17_RS09230	CHF17_RS01770
CHF17_RS03390	CHF17_RS00110	CHF17_RS02700
CHF17_RS09090	CHF17_RS00175	CHF17_RS00085
CHF17_RS08040	CHF17_RS02725	CHF17_RS02310
CHF17_RS07785	CHF17_RS04170	CHF17_RS00605
CHF17_RS10125	CHF17_RS08500	CHF17_RS00220
CHF17_RS03440	CHF17_RS07845	CHF17_RS00985
CHF17_RS03480	CHF17_RS07380	CHF17_RS00980
CHF17_RS01715	CHF17_RS06620	CHF17_RS00950
CHF17_RS03825	CHF17_RS05455	CHF17_RS04720
CHF17_RS10055	CHF17_RS01125	CHF17_RS00215
CHF17_RS00535	CHF17_RS00105	CHF17_RS00970
CHF17_RS07795	CHF17_RS00170	CHF17_RS00935
CHF17_RS07220	CHF17_RS02720	CHF17_RS00955
CHF17_RS00755	CHF17_RS10310	CHF17_RS00940
CHF17_RS09910	CHF17_RS00625	CHF17_RS00145
	CHF17_RS01790	CHF17_RS00210
	CHF17_RS11060	CHF17_RS00225
	CHF17_RS11065	CHF17_RS00140
	CHF17_RS11045	CHF17_RS00205
	CHF17_RS09975	CHF17_RS00135
	CHF17_RS11050	CHF17_RS00200
	CHF17_RS11055	CHF17_RS04705
	CHF17_RS09980	CHF17_RS00930
	CHF17_RS06905	CHF17_RS00960
	CHF17_RS04470	CHF17_RS00925
	CHF17_RS04480	CHF17_RS00990
	CHF17_RS04465	CHF17_RS00945
	CHF17_RS04475	CHF17_RS00920
	CHF17_RS06895	CHF17_RS01000
	CHF17_RS06900	CHF17_RS00230
		CHF17_RS00130
		CHF17_RS00195
		CHF17_RS01005
		CHF17_RS00240
		CHF17_RS00250
		CHF17_RS00235
		CHF17_RS00125
		CHF17_RS00190
		CHF17_RS00245
		CHF17_RS02740
		CHF17_RS00655
		CHF17_RS01820
		CHF17_RS00660
		CHF17_RS01825
		CHF17_RS05330
		CHF17_RS07795
		CHF17_RS02385
		CHF17_RS07790
		CHF17_RS00995
		CHF17_RS02370

## Sheet: B. Up-reg copY vs WT
B. Venn analysis of up-regulated genes that are shared and unique in comparing ∆copY to WT by RNAseq
Shared genes (7)				∆copY vs WT (Ctrl)		∆copY vs WT (+Zn stress)
locus_tag	Old_locus_tag	annotation	gene	FC	Padj	FC	Padj
CHF17_RS02575	CHF17_00508	carbonate dehydratase	copZ	200	0	195.773	0
CHF17_RS02570	CHF17_00507	copper-translocating P-type ATPase	copA	194.896	0	225.48	0
CHF17_RS02565	CHF17_00506	CopY/TcrY family copper transport repressor	copY	16.1087	1.01825e-38	22.2701	2.44788e-86
CHF17_RS02585	CHF17_00510	Cof-type HAD-IIB family hydrolase		3.56067	2.04656e-50	4.31023	2.814e-80
CHF17_RS02580	CHF17_00509	trimeric intracellular cation channel family protein		3.39408	9.2673e-07	4.96829	2.46744e-64
CHF17_RS04720	CHF17_00928	VIT family protein	pcl1	2.56248	0.0166477	2.56804	0.00170291
CHF17_RS07795	CHF17_RS07795	hypothetical protein		2.06424	0.000762805	2.04671	0.0477331
Unique to Ctrl Up (25)				∆copY vs WT (Ctrl)		∆copY vs WT (+Zn stress)
locus_tag	Old_locus_tag	annotation	gene	FC	Padj	FC	Padj
CHF17_RS00535	CHF17_00104	30S ribosomal protein S8	rpsH	2.06591	0.000634533	1.45773	0.377402
CHF17_RS00755	CHF17_00147	hypothetical protein		2.04379	7.90667e-07	-1.21364	0.154898
CHF17_RS01715	CHF17_00341	hypothetical protein		2.09348	5.02374e-06	1.06391	0.441988
CHF17_RS02895	CHF17_RS02895	hypothetical protein		2.95774	0.0153669	1.22045	0.412659
CHF17_RS03390	CHF17_00676	zinc ABC transporter substrate-binding protein AdcA	adcA	2.31055	6.52942e-06	1.25973	0.0138519
CHF17_RS03440	CHF17_00685	hypothetical protein		2.16126	1.83651e-06	1.28693	0.00745873
CHF17_RS03470	CHF17_00689	ABC transporter permease	vex1	3.24911	0.000626326	1.13965	0.397184
CHF17_RS03475	CHF17_00690	ABC transporter ATP-binding protein	vex2	2.66621	0.00188806	1.1276	0.320623
CHF17_RS03480	CHF17_00691	ABC transporter permease	vex3_1	2.11491	0.00890147	1.11162	0.254645
CHF17_RS03825	CHF17_RS03825	conjugal transfer protein		2.08545	0.0418678	-1.14704	0.421169
CHF17_RS04895	CHF17_00960	hypothetical protein	fbsB	2.62542	0.121292	1.11437	0.556436
CHF17_RS04900	CHF17_00961	hypothetical protein		2.32367	0.0587045	1.12744	0.517195
CHF17_RS07220	CHF17_01426	accessory Sec system protein Asp3	asp3	2.06361	9.1512e-06	1.27037	0.325856
CHF17_RS07785	CHF17_RS07785	CPBP family intramembrane metalloprotease	abi/ydiL	2.20658	3.7611e-05	1.98489	0.030785
CHF17_RS07930	CHF17_01564	DUF3397 domain-containing protein		2.38773	5.41961e-10	-1.05908	0.807671
CHF17_RS08040	CHF17_RS08040	hypothetical protein		2.24235	0.0305768	-1.02678	0.933819
CHF17_RS09090	CHF17_RS09090	hypothetical protein		2.27837	0.000323295	-1.38154	0.14777
CHF17_RS09300	CHF17_01827	glycine/betaine ABC transporter permease	proWX	2.71122	5.41961e-10	1.54133	0.292671
CHF17_RS09305	CHF17_01828	glycine betaine/L-proline ABC transporter ATP-binding protein	proU	2.52538	1.2231e-07	2.11205	0
CHF17_RS09310	CHF17_RS09310	hypothetical protein		2.84112	0.00981695	1.57943	0.479666
CHF17_RS09910	CHF17_01947	phosphate ABC transporter permease subunit PstC	pstC	2.03267	0.0305768	1.62467	0
CHF17_RS10055	CHF17_01974	hypothetical protein		2.07221	0.0176757	-1.08648	0.762869
CHF17_RS10125	CHF17_01988	hypothetical protein		2.16578	0.0309332	-1.15659	0.619282
CHF17_RS10500	CHF17_02064	ABC transporter ATP-binding protein		2.42479	7.59284e-07	1.53646	0.078681
CHF17_RS10505	CHF17_RS10505	ABC transporter permease		2.61018	7.66768e-08	1.47792	0.1643
Unique to +Zn stress Up (23)				∆copY vs WT (Ctrl)		∆copY vs WT (+Zn stress)
locus_tag	Old_locus_tag	annotation	gene	FC	Padj	FC	Padj
CHF17_RS00920	CHF17_00181	phage portal protein		1.4619	0.0295485	2.35814	0.000131903
CHF17_RS00925	CHF17_00182	Clp protease ClpP		1.16894	0.626315	2.37613	0.000234806
CHF17_RS00930	CHF17_00183	phage major capsid protein		1.29055	0.308766	2.42874	0.000209565
CHF17_RS00935	CHF17_00184	hypothetical protein		1.30391	0.366356	2.5264	8.80456e-05
CHF17_RS00940	CHF17_RS00940	head-tail adaptor protein		1.29641	0.423345	2.48564	0.000215842
CHF17_RS00945	CHF17_00185	hypothetical protein		1.38361	0.247442	2.36725	0.000483479
CHF17_RS00950	CHF17_00186	hypothetical protein		1.43352	0.185656	2.57514	6.96875e-05
CHF17_RS00955	CHF17_00187	hypothetical protein		1.34936	0.190619	2.48896	2.55823e-06
CHF17_RS00960	CHF17_00188	hypothetical protein		1.09841	0.811237	2.38834	0.00100573
CHF17_RS00970	CHF17_00190	minor structural protein		1.27696	0.394747	2.55212	0.0139951
CHF17_RS00980	CHF17_00193	hypothetical protein		1.53609	0.0976068	2.62801	0.0219734
CHF17_RS00985	CHF17_00194	DUF1366 domain-containing protein		1.67445	0.0515688	2.74588	0.00745873
CHF17_RS00990	CHF17_00195	hypothetical protein		1.75745	0.0498175	2.36857	0.0125416
CHF17_RS00995	CHF17_00196	hypothetical protein		1.57499	0.09814	2.01562	0.00206318
CHF17_RS01000	CHF17_00197	phage holin		1.66685	0.0329598	2.2864	0.00026044
CHF17_RS01005	CHF17_00199	1,4-beta-N-acetylmuramidase	lytC	1.4664	0.0225511	2.21855	1.40808e-05
CHF17_RS02370	CHF17_00469	[acyl-carrier-protein] S-malonyltransferase	fabD	1.34449	0.313232	2.00878	0.0253286
CHF17_RS02385	CHF17_00472	acetyl-CoA carboxylase biotin carboxyl carrier protein	accB	1.15043	0.643905	2.0388	0.0229596
CHF17_RS04695	CHF17_00923	glycerate kinase	garK	-1.08981	0.674001	3.54774	2.23072e-09
CHF17_RS04700	CHF17_00924	GntP family permease	gntP	1.04856	0.743801	3.72717	1.85075e-10
CHF17_RS04705	CHF17_00925	hypothetical protein		1.53474	9.16754e-06	2.4371	3.97516e-14
CHF17_RS05330	CHF17_01045	glutamine--fructose-6-phosphate aminotransferase	glmS	1.82218	0.137095	2.05267	1.48333e-05
CHF17_RS07790	CHF17_RS07790	hypothetical protein		1.90353	0.00122762	2.01971	0.0328114

## Sheet: C. Down-reg copY vs WT
C. Venn analysis of down-regulated genes that are shared and unique in comparing ∆copY to WT by RNAseq
Shared genes (8)				∆copY vs WT (Ctrl)		∆copY vs WT (+Zn stress)
locus_tag	Old_locus_tag	annotation	gene	FC	Padj	FC	Padj
CHF17_RS07845	CHF17_01546	oleate hydratase	mcrA	-2.40267	5.70375e-07	-2.00517	4.29122e-11
CHF17_RS06905	CHF17_01361	diacylglycerol kinase family lipid kinase	udpK	-5.1428	1.36103e-19	-9.53596	2.75995e-193
CHF17_RS04470	CHF17_00877	riboflavin synthase	ribE	-7.70827	1.30088e-05	-2.16422	4.37065e-11
CHF17_RS04480	CHF17_00879	6,7-dimethyl-8-ribityllumazine synthase	ribH	-8.58602	4.33568e-06	-2.09304	1.32126e-15
CHF17_RS04465	CHF17_00876	bifunctional diaminohydroxyphosphoribosylaminopyrimidine deaminase/5-amino-6-(5-phosphoribosylamino)uracil reductase RibD	ribD	-9.5827	1.71711e-06	-2.03437	6.79239e-10
CHF17_RS04475	CHF17_00878	bifunctional 3,4-dihydroxy-2-butanone-4-phosphate synthase/GTP cyclohydrolase II	ribA	-9.98043	1.37846e-11	-2.18823	1.93252e-19
CHF17_RS06895	CHF17_01359	DUF1836 domain-containing protein	merR	-14.7603	6.35711e-28	-19.9364	4.20635e-60
CHF17_RS06900	CHF17_01360	hemolysin III	hly3	-19.25	2.22154e-35	-35.7735	5.27392e-17
Unique in Ctrl Down (39)				∆copY vs WT (Ctrl)		∆copY vs WT (+Zn stress)
locus_tag	Old_locus_tag	annotation	gene	FC	Padj	FC	Padj
CHF17_RS01120	CHF17_00222	carbonic anhydrase	cynT	-2.02919	3.86099e-06	1.13978	0.497846
CHF17_RS01125	CHF17_00223	pyridine nucleotide-disulfide oxidoreductase	merA-like	-2.64096	8.55554e-18	-1.389	0.0255388
CHF17_RS02120	CHF17_RS02120	RNase P RNA component class B	rnpB	-2.09299	0.00427453	1.06594	0.736262
CHF17_RS03165	CHF17_00629	DUF1797 domain-containing protein		-2.08248	5.88547e-11	-1.01612	0.976211
CHF17_RS03335	CHF17_00665	3-oxoacyl-ACP reductase		-2.07779	0.00309908	-1.45329	0.00117132
CHF17_RS03500	CHF17_00695	CsbD family protein		-2.07834	0.0287389	-1.29264	0.456008
CHF17_RS03505	CHF17_RS03505	hypothetical protein		-2.15396	0.00381347	-1.36598	0.417597
CHF17_RS03815	CHF17_RS03815	tetracycline resistance protein		-2.01925	0.0196992	-1.10455	0.880246
CHF17_RS04170	CHF17_00817	DNA/RNA non-specific endonuclease		-2.33008	1.11686e-06	-1.43564	5.66725e-05
CHF17_RS04410	CHF17_RS04410	hypothetical protein		-2.08818	2.3509e-11	1.04054	0.868311
CHF17_RS05235	CHF17_01027	nucleoside-diphosphate kinase	ndk	-2.15498	4.19359e-07	-1.28563	0.00161655
CHF17_RS05455	CHF17_RS05455	hypothetical protein		-2.54426	8.61273e-13	-1.24127	0.235955
CHF17_RS05695	CHF17_RS05695	hypothetical protein		-2.10262	0.00705255	-1.09848	0.739322
CHF17_RS05945	CHF17_01165	tautomerase	xylM	-2.11154	2.72868e-05	-1.24701	0.586405
CHF17_RS06620	CHF17_01302	DUF3042 domain-containing protein		-2.53095	0.000398192	-1.25924	0.499126
CHF17_RS07380	CHF17_01458	phosphatase PAP2 family protein		-2.43442	0.000304034	-1.49145	0.0127123
CHF17_RS07385	CHF17_01459	ECF transporter S component	ribU	-2.14709	0.00374256	-1.54652	0.00642046
CHF17_RS07665	CHF17_01517	cell wall surface anchor protein		-2.07803	5.20991e-08	1.04725	0.859821
CHF17_RS08500	CHF17_RS08500	hypothetical protein		-2.34503	5.02374e-06	-1.23027	0.659965
CHF17_RS09230	CHF17_01812	hypothetical protein		-2.21445	9.2635e-09	-1.20085	0.00536876
CHF17_RS09240	CHF17_01814	hypothetical protein		-2.07846	6.83751e-10	-1.15972	0.0864025
CHF17_RS09655	CHF17_RS09655	hypothetical protein		-2.08333	0.00300435	-1.15288	0.831949
CHF17_RS09975	CHF17_RS09975	hypothetical protein		-3.60586	5.13127e-06	1.22079	0.57495
CHF17_RS10310	CHF17_02027	hypothetical protein		-2.66917	6.03165e-05	-1.40874	0.0991582
CHF17_RS10610	CHF17_RS10610	hypothetical protein		-2.14209	0.00127695	1.20796	0.677231
CHF17_RS11045	CHF17_02175	arginine deiminase	arcA	-3.5095	6.95121e-19	-1.8851	3.7027e-10
CHF17_RS11050	CHF17_RS11050	GNAT family N-acetyltransferase		-3.77151	1.65608e-20	-1.7843	4.45483e-10
CHF17_RS11055	CHF17_02177	ornithine carbamoyltransferase	arcB	-3.94008	4.50247e-44	-1.79191	4.11307e-07
CHF17_RS11060	CHF17_02178	arginine-ornithine antiporter	arcD	-2.93026	1.46641e-20	-1.73451	6.77081e-07
CHF17_RS11065	CHF17_02179	carbamate kinase	arcC	-3.39692	2.61776e-25	-1.71188	8.02053e-07
Unique in +Zn stress Down (3)				∆copY vs WT (Ctrl)		∆copY vs WT (+Zn stress)
locus_tag	Old_locus_tag	annotation	gene	FC	Padj	FC	Padj
CHF17_RS10430	CHF17_02051	pathogenicity protein	hvgA	-1.19241	0.366356	-2.05149	2.96552e-07
CHF17_RS04725	CHF17_00929	glucosamine-6-phosphate deaminase	nagB	1.19989	0.587091	-2.298	6.80343e-07
CHF17_RS10725	CHF17_02108	peptidase	ykoI	-1.88285	0.0107875	-2.44043	1.64404e-12
