# Supplementary material for: Regulatory cross-talk supports resistance to Zn intoxication in Streptococcus
Source: PLoS Pathog. 2022 Jul 21;18(7):e1010607. doi: 10.1371/journal.ppat.1010607 (PMC9345489; doi:10.1371/journal.ppat.1010607)
Supplement: S3 Data — Significantly differentially expressed genes (n = 4 replicates; > ± 2-fold difference, Q<0.05) identified by RNA-sequencing analysis of: ΔcovR GBS grown in THB versus WT GBS grown in THB (Sheet a); ΔcovR GBS grown in THB + 0.25 mM Zn versus WT GBS grown in THB + 0.25 mM Zn (Sheet b). ΔcovR GBS grown in THB + 0.5 mM Cu versus WT GBS grown in THB + 0.5 mM Cu (Sheet c). (XLSX) [file ppat.1010607.s017.xlsx]

## Sheet: A. covR_Zn vs covR_Ctrl
Genes
Locus_tag	Old_Locus_tag	Gene	Annotation	Fold Change in covR- + Zn	padj
CHF17_RS07875	CHF17_01552	nikE	ABC transporter ATP-binding protein	6.16023	0.00399914
CHF17_RS07610	CHF17_01506		peptidase	3.75827	0.00743222
CHF17_RS03900	CHF17_00762		hypothetical protein	3.52633	9.75099e-05
CHF17_RS07615	CHF17_01507		peptidase	3.31736	0.000187117
CHF17_RS03470	CHF17_00689	vex1	ABC transporter permease	3.27784	3.76858e-06
CHF17_RS02810	CHF17_00556		hypothetical protein	3.11401	0.0456933
CHF17_RS02825	CHF17_00560		DUF2316 domain-containing protein	2.92269	0.00286894
CHF17_RS03890	CHF17_00761		sigma-70 family RNA polymerase sigma factor	2.91903	0.000153158
CHF17_RS08535	CHF17_01680		hypothetical protein	2.88858	1.37545e-06
CHF17_RS02820	CHF17_00559		AraC family transcriptional regulator	2.84416	0.00303059
CHF17_RS08550			hypothetical protein	2.82234	0.000683965
CHF17_RS02830			4-carboxymuconolactone decarboxylase	2.76079	0.00247155
CHF17_RS09830	CHF17_01933	alr	alanine racemase	2.68736	6.45001e-05
CHF17_RS03895			conjugal transfer protein	2.65167	0.000877928
CHF17_RS03475	CHF17_00690	vex2	ABC transporter ATP-binding protein	2.64264	0.000108492
CHF17_RS02835	CHF17_00562		cupin domain-containing protein	2.59498	0.00455487
CHF17_RS08815	CHF17_01734		hypothetical protein	2.56291	3.9069e-05
CHF17_RS08530	CHF17_01679	endA_2	hypothetical protein	2.51281	6.6989e-06
CHF17_RS03765	CHF17_00744		DNA translocase FtsK	2.4791	0.00032619
CHF17_RS09840	CHF17_01934	ccmB	membrane protein	2.47141	0.000108445
CHF17_RS08820			hypothetical protein	2.43721	5.80104e-05
CHF17_RS09845	CHF17_01935	ccmA	ABC transporter ATP-binding protein	2.39248	0.000118554
CHF17_RS03650	CHF17_00723	topA_1	DNA topoisomerase III	2.25574	0.00839052
CHF17_RS07930	CHF17_01564		DUF3397 domain-containing protein	2.18568	6.32133e-07
CHF17_RS06745	CHF17_01330		hypothetical protein	2.18562	6.92701e-06
CHF17_RS10725	CHF17_02108	ykoI	peptidase	2.15188	0.00627051
CHF17_RS03440	CHF17_00685		hypothetical protein	2.11752	7.95902e-09
CHF17_RS04305	CHF17_00844	glnP	amino acid ABC transporter permease	2.11501	0.00101324
CHF17_RS03785	CHF17_00747		antirestriction protein ArdA	2.10559	0.00348374
CHF17_RS04315	CHF17_00846	glnH	amino acid ABC transporter substrate-binding protein	2.10383	0.000975074
CHF17_RS03465			NINE protein	2.09352	0.000649682
CHF17_RS03480	CHF17_00691	vex3_1	ABC transporter permease	2.08594	0.000397404
CHF17_RS03460			transposase	2.07853	0.000100991
CHF17_RS03455	CHF17_00688		IS3 family transposase	2.06335	0.000120844
CHF17_RS08805	CHF17_01732		hypothetical protein	2.05223	0.00010443
CHF17_RS03775	CHF17_00745		XRE family transcriptional regulator	2.04279	0.00132649
CHF17_RS03645	CHF17_00722		DUF4366 domain-containing protein	2.03438	0.0386355
CHF17_RS10185	CHF17_02001	merR	Hg(II)-responsive transcriptional regulator	2.02576	0.000126428
CHF17_RS02840	CHF17_00563	nmlR	MerR family transcriptional regulator	2.00956	0.00959087
CHF17_RS01730	CHF17_00344		hypothetical protein	2.00899	0.0400134
CHF17_RS07385	CHF17_01459	ribU	ECF transporter S component	-2.06597	0.0143019
CHF17_RS06235	CHF17_01225	amaP	alkaline shock response membrane anchor protein AmaP	-2.12229	0.00476913
CHF17_RS10105	CHF17_01984		hypothetical protein	-2.13519	0.00774586
CHF17_RS10095	CHF17_01982		cell division protein FtsK	-2.14424	0.00042064
CHF17_RS06225	CHF17_01223		Asp23/Gls24 family envelope stress response protein	-2.15138	0.000100991
CHF17_RS09900	CHF17_01945	pstB	phosphate ABC transporter ATP-binding protein	-2.15355	0.00872308
CHF17_RS10100	CHF17_01983		hypothetical protein	-2.22111	0.00114805
CHF17_RS09300	CHF17_01827	proWX	glycine/betaine ABC transporter permease	-2.22562	0.00144764
CHF17_RS03165	CHF17_00629		DUF1797 domain-containing protein	-2.30839	1.8067e-09
CHF17_RS10970	CHF17_02159		peptidoglycan-binding protein LysM	-2.31522	0.00143722
CHF17_RS06220	CHF17_01222		CsbD family protein	-2.32349	8.12874e-05
CHF17_RS06970	CHF17_01374		bifunctional metallophosphatase/5'-nucleotidase	-2.36188	0.00105372
CHF17_RS09305	CHF17_01828	proU	glycine betaine/L-proline ABC transporter ATP-binding protein	-2.37548	9.07726e-06
CHF17_RS07380	CHF17_01458		phosphatase PAP2 family protein	-2.39535	0.00207986
CHF17_RS06245	CHF17_01227		GlsB/YeaQ/YmgE family stress response membrane protein	-2.4096	0.0117421
CHF17_RS01215	CHF17_00240	rpmB	50S ribosomal protein L28	-2.41087	3.76858e-06
CHF17_RS04725	CHF17_00929		glucosamine-6-phosphate deaminase	-2.46216	0.000155832
CHF17_RS06240	CHF17_01226		GlsB/YeaQ/YmgE family stress response membrane protein	-2.47589	0.00189291
CHF17_RS10490	CHF17_02062	groL	molecular chaperone GroEL	-2.57697	6.92701e-06
CHF17_RS09090			hypothetical protein	-2.58282	0.00472399
CHF17_RS03160	CHF17_00628		ATP-dependent Clp protease ATP-binding subunit	-2.70897	5.79821e-06
CHF17_RS06215	CHF17_01221		Asp23/Gls24 family envelope stress response protein	-2.74221	7.04462e-08
CHF17_RS10495	CHF17_02063	groES	co-chaperone GroES	-2.8448	2.98954e-07
CHF17_RS04470	CHF17_00877	ribE	riboflavin synthase	-2.86522	0.00106127
CHF17_RS04480	CHF17_00879	ribH	6,7-dimethyl-8-ribityllumazine synthase	-3.02943	0.0012559
CHF17_RS04475	CHF17_00878	ribA	bifunctional 3,4-dihydroxy-2-butanone-4-phosphate synthase/GTP cyclohydrolase II	-3.26127	0.000281427
CHF17_RS06825	CHF17_01346		ATP-dependent Clp protease ATP-binding subunit	-3.35061	2.52282e-12
CHF17_RS01035	CHF17_00205	hcrA	heat-inducible transcriptional repressor HrcA	-3.54458	1.83092e-08
CHF17_RS04465	CHF17_00876	ribD	bifunctional diaminohydroxyphosphoribosylaminopyrimidine deaminase/5-amino-6-(5-phosphoribosylamino)uracil reductase RibD	-3.7094	2.59579e-05
CHF17_RS01040	CHF17_00206	grpE	nucleotide exchange factor GrpE	-3.80682	3.43748e-10
CHF17_RS07155	CHF17_01412	rpmA	50S ribosomal protein L27	-4.11902	1.24668e-10
CHF17_RS01050	CHF17_00208	dnaJ	molecular chaperone DnaJ	-4.38099	2.98954e-07
CHF17_RS03390	CHF17_00676	adcA	zinc ABC transporter substrate-binding protein AdcA	-4.58195	0.00140391
CHF17_RS01045	CHF17_00207	dnaK	molecular chaperone DnaK	-4.68736	7.23187e-09
CHF17_RS09085	CHF17_01784	rpsN	30S ribosomal protein S14	-6.2827	0.000119607
tRNAs or rRNAs
Locus_tag	Old_Locus_tag	gene	Annotation	Fold Change in covR- + Zn	padj
CHF17_RS09980	CHF17_01960		tRNA-Lys	-2.28929	0.000635518
CHF17_RS00635	CHF17_00124		tRNA-Ile	-2.34782	0.000861138
CHF17_RS01800	CHF17_00358		tRNA-Ile	-2.34782	0.000861138
CHF17_RS00120	CHF17_00021		tRNA-Leu	-2.4836	0.000569683
CHF17_RS00185	CHF17_00034		tRNA-Leu	-2.4836	0.000569683
CHF17_RS02735	CHF17_00539		tRNA-Leu	-2.4836	0.000569683
CHF17_RS00630	CHF17_00123		tRNA-Gly	-3.22981	0.000153158
CHF17_RS01795	CHF17_00357		tRNA-Gly	-3.22981	0.000153158
CHF17_RS00115	CHF17_00020		tRNA-Lys	-3.28762	6.92701e-06
CHF17_RS00180	CHF17_00033		tRNA-Lys	-3.28762	6.92701e-06
CHF17_RS02730	CHF17_00538		tRNA-Lys	-3.28762	6.92701e-06
CHF17_RS00110	CHF17_00019		tRNA-Asp	-3.94973	4.12943e-07
CHF17_RS00175	CHF17_00032		tRNA-Asp	-3.94973	4.12943e-07
CHF17_RS02725	CHF17_00537		tRNA-Asp	-3.94973	4.12943e-07
CHF17_RS00105	CHF17_00018		tRNA-Val	-4.51663	2.50244e-07
CHF17_RS00170	CHF17_00031		tRNA-Val	-4.51663	2.50244e-07
CHF17_RS02720	CHF17_00536		tRNA-Val	-4.51663	2.50244e-07
CHF17_RS00625	CHF17_00122		tRNA-Val	-4.98433	6.05962e-06
CHF17_RS01790	CHF17_00356		tRNA-Val	-4.98433	6.05962e-06

## Sheet: B. covR_Ctrl vs WT_Ctrl
Genes
Locus_tag	Old_Locus_tag	Gene	Annotation	Fold Change in covR- Ctrl	padj
CHF17_RS00125	CHF17_00022		tRNA-Thr	2.04114	0.00501845
CHF17_RS00145	CHF17_00026		tRNA-Pro	2.16928	0.000206183
CHF17_RS00190	CHF17_00035		tRNA-Thr	2.04114	0.00501845
CHF17_RS00220	CHF17_00041		tRNA-Met	2.19089	0.00571817
CHF17_RS00225	CHF17_00042		tRNA-Ser	2.16716	0.00273668
CHF17_RS00230	CHF17_00043		tRNA-Met	2.22588	0.00112886
CHF17_RS00290	CHF17_00055	purC	phosphoribosylaminoimidazolesuccinocarboxamide synthase	-5.57932	6.84641e-17
CHF17_RS00295	CHF17_00056	purL	phosphoribosylformylglycinamidine synthase	-7.63833	6.26043e-14
CHF17_RS00300	CHF17_00057	purF	amidophosphoribosyltransferase	-6.45946	5.08986e-10
CHF17_RS00305	CHF17_00058	purM	phosphoribosylformylglycinamidine cyclo-ligase	-6.01233	2.07618e-10
CHF17_RS00310	CHF17_00059	purN	phosphoribosylglycinamide formyltransferase	-5.20485	1.16596e-08
CHF17_RS00315	CHF17_00060		GNAT family N-acetyltransferase	-3.81776	1.90857e-06
CHF17_RS00320	CHF17_00061	purH	bifunctional phosphoribosylaminoimidazolecarboxamide formyltransferase/IMP cyclohydrolase PurH	-3.33894	7.67101e-09
CHF17_RS00385	CHF17_00074	purD	phosphoribosylamine--glycine ligase	-2.12824	0.00722278
CHF17_RS00395	CHF17_00076	purK	5-(carboxyamino)imidazole ribonucleotide synthase	-2.09984	0.0223951
CHF17_RS00650	CHF17_00127		tRNA-Met	2.14417	7.35593e-05
CHF17_RS00750	CHF17_00146		hypothetical protein	3.85098	4.89086e-10
CHF17_RS00755	CHF17_00147		hypothetical protein	4.51498	2.00915e-18
CHF17_RS00760	CHF17_00148		hypothetical protein	2.89063	7.92434e-14
CHF17_RS00765	CHF17_00149		hypothetical protein	4.61238	9.6834e-31
CHF17_RS00770	CHF17_00150		XRE family transcriptional regulator	8.56647	1.26807e-61
CHF17_RS00775	CHF17_00151		hypothetical protein	20.2498	1.18634e-135
CHF17_RS00780	CHF17_00152		hypothetical protein	17.1495	6.6875e-149
CHF17_RS00790	CHF17_00155		hypothetical protein	13.1639	2.30266e-97
CHF17_RS00795	CHF17_00156		hypothetical protein	23.9451	1.42044e-104
CHF17_RS00800	CHF17_00157		DnaD domain protein	33.3737	1.95286e-198
CHF17_RS00805	CHF17_00158		phage DNA replication protein	34.6925	1.1557e-124
CHF17_RS00810	CHF17_00159		hypothetical protein	21.7122	2.21853e-83
CHF17_RS00815	CHF17_00160		hypothetical protein	34.4753	1.95372e-104
CHF17_RS00820	CHF17_RS00820		hypothetical protein	33.3853	1.85985e-90
CHF17_RS00825	CHF17_00161		hypothetical protein	36.6665	1.35545e-111
CHF17_RS00830	CHF17_00162		recombinase RecT	31.2795	3.41378e-118
CHF17_RS00835	CHF17_00163		hypothetical protein	30.17	9.86453e-171
CHF17_RS00840	CHF17_00164		hypothetical protein	23.7457	4.35633e-131
CHF17_RS00845	CHF17_00165		RusA family crossover junction endodeoxyribonuclease	25.5478	5.48724e-180
CHF17_RS00850	CHF17_00166		hypothetical protein	25.2287	2.05785e-156
CHF17_RS00855	CHF17_00167		DUF1599 domain-containing protein	23.793	1.69649e-171
CHF17_RS00860	CHF17_00168		hypothetical protein	20.3301	1.28036e-126
CHF17_RS00865	CHF17_00170		DUF1642 domain-containing protein	18.5366	2.74518e-91
CHF17_RS00870	CHF17_00171		hypothetical protein	17.8324	1.56764e-87
CHF17_RS00875	CHF17_00172		ArpU family phage encoded transcriptional regulator	21.8012	2.37808e-57
CHF17_RS00880	CHF17_RS00880		tRNA-Tyr	9.35316	4.66e-31
CHF17_RS00885	CHF17_00174		HicB family protein	2.1061	8.47979e-08
CHF17_RS00890	CHF17_00175		addiction module toxin, HicA family	2.26594	6.90978e-13
CHF17_RS00895	CHF17_00176		HNH endonuclease	2.65801	3.08757e-14
CHF17_RS00900	CHF17_00177		phage terminase small subunit P27 family	4.5569	1.6969e-15
CHF17_RS00905	CHF17_00178		hypothetical protein	4.61048	1.52706e-17
CHF17_RS00910	CHF17_00179		hypothetical protein	4.61854	2.02188e-12
CHF17_RS00915	CHF17_00180		hypothetical protein	3.76499	2.85191e-10
CHF17_RS00920	CHF17_00181		phage portal protein	4.25241	6.13614e-19
CHF17_RS00925	CHF17_00182		Clp protease ClpP	4.04663	3.48201e-11
CHF17_RS00930	CHF17_00183		phage major capsid protein	3.99934	5.05213e-13
CHF17_RS00935	CHF17_00184		hypothetical protein	3.71072	3.84938e-07
CHF17_RS00940	CHF17_RS00940		head-tail adaptor protein	3.75334	4.21822e-07
CHF17_RS00945	CHF17_00185		hypothetical protein	4.27787	3.85989e-11
CHF17_RS00950	CHF17_00186		hypothetical protein	4.31973	1.98096e-13
CHF17_RS00955	CHF17_00187		hypothetical protein	4.7626	2.21925e-20
CHF17_RS00960	CHF17_00188		hypothetical protein	4.70336	2.48199e-12
CHF17_RS00965	CHF17_00189		phage tail tape measure protein	4.97127	1.57931e-10
CHF17_RS00970	CHF17_00190		minor structural protein	5.143	8.70935e-15
CHF17_RS00975	CHF17_00191		N-acetylmuramoyl-L-alanine amidase	5.33655	3.00746e-19
CHF17_RS00980	CHF17_00193		hypothetical protein	5.03047	2.25922e-17
CHF17_RS00985	CHF17_00194		DUF1366 domain-containing protein	5.03694	9.41378e-15
CHF17_RS00990	CHF17_00195		hypothetical protein	5.42901	1.37952e-22
CHF17_RS00995	CHF17_00196		hypothetical protein	4.88949	1.49595e-40
CHF17_RS01000	CHF17_00197		phage holin	4.88088	1.13522e-25
CHF17_RS01005	CHF17_00199		1,4-beta-N-acetylmuramidase	4.67444	6.05475e-24
CHF17_RS01015	CHF17_00201		hypothetical protein	2.50122	8.42532e-09
CHF17_RS01035	CHF17_00205	hcrA	heat-inducible transcriptional repressor HrcA	3.62033	7.51833e-36
CHF17_RS01040	CHF17_00206	grpE	nucleotide exchange factor GrpE	3.64381	1.92691e-25
CHF17_RS01045	CHF17_00207	dnaK	molecular chaperone DnaK	4.20175	2.09453e-09
CHF17_RS01050	CHF17_00208	dnaJ	molecular chaperone DnaJ	3.51063	8.73702e-06
CHF17_RS01240	CHF17_00245		hypothetical protein	188.03	0
CHF17_RS01355	CHF17_00268		tRNA-Asn	2.63003	0.036979
CHF17_RS01535	CHF17_00305		hypothetical protein	-4.5939	1.19514e-47
CHF17_RS01540	CHF17_00306		ABC transporter permease	-5.00021	9.80409e-38
CHF17_RS01545	CHF17_00307		ABC transporter permease	-4.691	1.94832e-20
CHF17_RS01550	CHF17_00308		ABC transporter ATP-binding protein	-4.61003	1.74014e-11
CHF17_RS01555	CHF17_00309		ABC transporter ATP-binding protein	-3.82899	4.63841e-16
CHF17_RS01595	CHF17_00317		oxidoreductase	23.1586	2.72823e-56
CHF17_RS01700	CHF17_00337		hypothetical protein	2.18891	0.00601176
CHF17_RS01815	CHF17_00361		tRNA-Met	2.14417	7.35593e-05
CHF17_RS01920	CHF17_00381		hypothetical protein	2.01823	0.0146312
CHF17_RS01925	CHF17_00382		PadR family transcriptional regulator	2.28252	0.0142075
CHF17_RS02000	CHF17_00397		bacteriocin immunity protein	-2.27882	2.91709e-06
CHF17_RS02005	CHF17_00398		ABC transporter ATP-binding protein	-2.03496	2.80058e-10
CHF17_RS02055	CHF17_00409		amino acid ABC transporter substrate-binding protein	-2.56621	1.00035e-21
CHF17_RS02060	CHF17_00410		amino acid ABC transporter permease	-2.51152	1.28996e-23
CHF17_RS02065	CHF17_00411		amino acid ABC transporter ATP-binding protein	-2.42944	4.88164e-37
CHF17_RS02090	CHF17_00416	pepC	aminopeptidase C	-4.67791	6.54723e-41
CHF17_RS02280	CHF17_00451	cysK	cysteine synthase A	-5.5877	1.2635e-52
CHF17_RS02330	CHF17_00461		tRNA-Asn	2.76461	0.0259362
CHF17_RS02335	CHF17_00462		aspartate kinase	2.51131	2.25922e-17
CHF17_RS02460	CHF17_00486		DUF1361 domain-containing protein	2.82625	1.16048e-16
CHF17_RS02495	CHF17_00493		hypothetical protein	8.10139	1.13719e-49
CHF17_RS02500	CHF17_RS02500		hypothetical protein	6.50403	6.10646e-21
CHF17_RS02560	CHF17_00505		alpha/beta hydrolase	2.43278	3.55104e-12
CHF17_RS02670	CHF17_00526		BMP family ABC transporter substrate-binding protein	2.40901	2.06638e-08
CHF17_RS02740	CHF17_00540		tRNA-Thr	2.05494	0.00498853
CHF17_RS02780	CHF17_00548		hypothetical protein	5.92953	3.4506e-25
CHF17_RS02820	CHF17_00559		AraC family transcriptional regulator	2.33602	0.0134381
CHF17_RS02825	CHF17_00560		DUF2316 domain-containing protein	2.80812	0.00290163
CHF17_RS02830	CHF17_RS02830		4-carboxymuconolactone decarboxylase	2.28835	0.0107976
CHF17_RS02835	CHF17_00562		cupin domain-containing protein	2.04404	0.0257501
CHF17_RS02840	CHF17_00563	nmlR	MerR family transcriptional regulator	2.79441	3.17358e-05
CHF17_RS02845	CHF17_00564	adhC	Zn-dependent alcohol dehydrogenase	2.35002	0.00022084
CHF17_RS02875	CHF17_RS02875		IS256 family transposase	3.02801	0.000132911
CHF17_RS02895	CHF17_RS02895		hypothetical protein	4.49945	2.8749e-10
CHF17_RS02905	CHF17_00576		tRNA-Thr	5.34578	3.9304e-34
CHF17_RS02910	CHF17_RS02910		SAM-dependent methyltransferase	4.79228	8.0884e-63
CHF17_RS03245	CHF17_00645		hypothetical protein	-3.25784	2.09028e-05
CHF17_RS03250	CHF17_00646	pyrDA	dihydroorotate oxidase	-4.29904	1.47088e-26
CHF17_RS03405	CHF17_00679		adenosine deaminase	-4.38363	4.63989e-22
CHF17_RS03440	CHF17_00685		hypothetical protein	2.11499	1.07969e-10
CHF17_RS03445	CHF17_RS03445		transposase	2.50853	4.97657e-16
CHF17_RS03450	CHF17_00687		IS3 family transposase	2.60916	3.81636e-14
CHF17_RS03455	CHF17_00688		IS3 family transposase	2.82637	7.51247e-10
CHF17_RS03460	CHF17_RS03460		transposase	3.25246	1.6893e-12
CHF17_RS03465	CHF17_RS03465		NINE protein	3.23712	6.00058e-09
CHF17_RS03470	CHF17_00689	vex1	ABC transporter permease	3.20307	3.5569e-06
CHF17_RS03475	CHF17_00690	vex2	ABC transporter ATP-binding protein	3.03257	1.80483e-06
CHF17_RS03480	CHF17_00691	vex3_1	ABC transporter permease	2.5908	4.70786e-07
CHF17_RS03655	CHF17_00724		AbrB/MazE/SpoVT family DNA-binding domain-containing protein	2.23147	0.00142226
CHF17_RS03685	CHF17_00730		circadian clock protein KaiC	2.09403	0.00623298
CHF17_RS03690	CHF17_00731		plasmid recombination protein	2.44837	0.00562222
CHF17_RS03755	CHF17_00742		DUF961 domain-containing protein	4.66489	0.00385345
CHF17_RS03760	CHF17_00743		DUF961 domain-containing protein	3.0556	0.0194631
CHF17_RS03765	CHF17_00744		DNA translocase FtsK	2.76865	0.000729203
CHF17_RS03775	CHF17_00745		XRE family transcriptional regulator	2.89592	8.09118e-06
CHF17_RS03780	CHF17_00746		hypothetical protein	3.26525	0.00221379
CHF17_RS03820	CHF17_00753	tet(M)	tetracycline resistance ribosomal protection protein Tet(M)	2.29929	3.05941e-14
CHF17_RS03825	CHF17_RS03825		conjugal transfer protein	2.27322	9.19486e-07
CHF17_RS03850	CHF17_00756		sigma-70 family RNA polymerase sigma factor	6.20749	0.000238779
CHF17_RS03860	CHF17_RS03860		hypothetical protein	10.719	0.030807
CHF17_RS03930	CHF17_00769		cell wall surface anchor protein	3.87506	4.35316e-35
CHF17_RS03940	CHF17_RS03940	mobC	plasmid mobilization relaxosome protein MobC	3.06625	2.60529e-15
CHF17_RS03945	CHF17_00772	pil-1	redox-regulated molecular chaperone Hsp33	3.02687	2.00512e-15
CHF17_RS03950	CHF17_00773		YSIRK-targeted surface antigen transcriptional regulator	3.18077	9.66335e-23
CHF17_RS03955	CHF17_00774		cell wall surface anchor protein	5.03627	6.9115e-58
CHF17_RS03960	CHF17_00775	ap1-2	hypothetical protein	3.24158	5.56124e-15
CHF17_RS03965	CHF17_00776	srtC1	class C sortase	2.72025	1.92125e-10
CHF17_RS03975	CHF17_00778		VWA domain-containing protein	2.5966	7.94581e-27
CHF17_RS03980	CHF17_00779		class C sortase	5.02372	7.87327e-31
CHF17_RS04010	CHF17_00783		hypothetical protein	2.66749	0.0241531
CHF17_RS04020	CHF17_00785		sugar ABC transporter ATP-binding protein	2.07759	2.12016e-16
CHF17_RS04025	CHF17_00787		antibiotic ABC transporter permease	2.34287	3.15485e-34
CHF17_RS04030	CHF17_00788		multidrug ABC transporter permease	2.64968	6.03006e-29
CHF17_RS04035	CHF17_00789	cylX	hypothetical protein	5.61605	5.04043e-29
CHF17_RS04040	CHF17_00790	cylD	hypothetical protein	5.14663	1.1562e-73
CHF17_RS04045	CHF17_00791	cylG	SDR family oxidoreductase	4.60528	1.63608e-28
CHF17_RS04050	CHF17_00792	acp	acyl carrier protein	4.45291	3.93234e-28
CHF17_RS04055	CHF17_00793	cylZ	beta-hydroxyacyl-ACP dehydratase	4.40158	2.73887e-21
CHF17_RS04060	CHF17_00794	cylA	ABC transporter ATP-binding protein	4.2227	1.27217e-15
CHF17_RS04065	CHF17_00795	cylB	ABC transporter permease	4.20264	1.15102e-13
CHF17_RS04070	CHF17_00796	cylE	hypothetical protein	4.41876	1.08087e-12
CHF17_RS04075	CHF17_00797	cylF	aminomethyl transferase family protein	4.45437	9.92438e-11
CHF17_RS04080	CHF17_00798	cylI	hypothetical protein	4.11173	1.78812e-09
CHF17_RS04085	CHF17_00799	cylJ	hypothetical protein	4.75656	1.30299e-25
CHF17_RS04090	CHF17_00800	cylK	hypothetical protein	4.83835	4.16882e-43
CHF17_RS04180	CHF17_00819	fetA	ABC transporter ATP-binding protein	2.57622	0.000184629
CHF17_RS04185	CHF17_00820	fetB	iron export ABC transporter permease subunit FetB	2.2229	0.0024692
CHF17_RS04290	CHF17_00841		DNA-binding response regulator	12.6302	1.29839e-75
CHF17_RS04455	CHF17_00874		hypothetical protein	2.58894	2.17035e-07
CHF17_RS04465	CHF17_00876	ribD	bifunctional diaminohydroxyphosphoribosylaminopyrimidine deaminase/5-amino-6-(5-phosphoribosylamino)uracil reductase RibD	-3.37985	0.0175314
CHF17_RS04470	CHF17_00877	ribE	riboflavin synthase	-3.56038	0.0119162
CHF17_RS04475	CHF17_00878	ribA	bifunctional 3,4-dihydroxy-2-butanone-4-phosphate synthase/GTP cyclohydrolase II	-3.53651	0.0169249
CHF17_RS04480	CHF17_00879	ribH	6,7-dimethyl-8-ribityllumazine synthase	-3.26286	0.0407339
CHF17_RS04575	CHF17_00898		MFS transporter	-3.66839	1.09925e-10
CHF17_RS04580	CHF17_00899		membrane protein	3.22648	4.08264e-35
CHF17_RS04585	CHF17_00900		cell surface protein	5.39773	4.55633e-37
CHF17_RS04600	CHF17_00904		ABC transporter ATP-binding protein	2.61952	1.44745e-08
CHF17_RS04605	CHF17_00905		ABC transporter permease	2.68655	6.74384e-11
CHF17_RS04610	CHF17_00906		hypothetical protein	2.38102	1.20041e-07
CHF17_RS04700	CHF17_00924	gntP	GntP family permease	2.09222	0.000219511
CHF17_RS04705	CHF17_00925		hypothetical protein	2.62953	7.54171e-20
CHF17_RS04720	CHF17_00928	pcl1	VIT family protein	5.09224	4.90256e-13
CHF17_RS04795	CHF17_00942		hypothetical protein	-2.35507	5.34425e-05
CHF17_RS04800	CHF17_00943		hypothetical protein	-2.33567	0.000220087
CHF17_RS04805	CHF17_00944		transcriptional regulator	-2.06988	0.00225258
CHF17_RS04810	CHF17_00945		DUF3169 domain-containing protein	-2.14877	0.00276412
CHF17_RS04815	CHF17_00946	thiT	energy-coupled thiamine transporter ThiT	-2.46296	0.00765979
CHF17_RS04850	CHF17_00953		polysaccharide deacetylase	-2.36841	4.32492e-11
CHF17_RS04895	CHF17_00960	fbsB	hypothetical protein	419.158	2.54136e-226
CHF17_RS04900	CHF17_00961		hypothetical protein	338.451	9.57599e-262
CHF17_RS05015	CHF17_00985		F0F1 ATP synthase subunit C	-2.14995	1.75368e-07
CHF17_RS05020	CHF17_00986	atpB	ATP synthase subunit A	-2.04504	2.96027e-05
CHF17_RS05030	CHF17_00988		F0F1 ATP synthase subunit delta	-2.0694	0.000201164
CHF17_RS05035	CHF17_00989	atpA	ATP synthase subunit alpha	-2.17942	0.000437212
CHF17_RS05040	CHF17_00990		ATP synthase subunit gamma	-2.00478	0.00781228
CHF17_RS05055	CHF17_00993		membrane protein	-2.23155	0.000206183
CHF17_RS05090	CHF17_01000		hypothetical protein	2.65497	3.87093e-16
CHF17_RS05125	CHF17_01007		alpha-ketoacid dehydrogenase subunit beta	-2.07711	0.000277585
CHF17_RS05210	CHF17_01023	cas9	type II CRISPR RNA-guided endonuclease Cas9	6.66428	4.3636e-27
CHF17_RS05215	CHF17_01024	cas1	type II CRISPR-associated endonuclease Cas1	6.32961	3.30381e-25
CHF17_RS05220	CHF17_01025	cas2	CRISPR-associated endonuclease Cas2	6.62476	1.76728e-32
CHF17_RS05225	CHF17_01026	csn2	type II-A CRISPR-associated protein Csn2	6.75672	2.0641e-33
CHF17_RS05230	CHF17_RS05230		hypothetical protein	2.1612	3.15412e-13
CHF17_RS05245	CHF17_01029		hypothetical protein	2.67336	4.02864e-09
CHF17_RS05275	CHF17_01035	cat_2	antibiotic acetyltransferase	5.7275	5.75059e-71
CHF17_RS05605	CHF17_01100		CPBP family intramembrane metalloprotease	2.46378	3.65003e-15
CHF17_RS05630	CHF17_01105		ferrichrome ABC transporter substrate-binding protein	3.17526	1.12533e-28
CHF17_RS05635	CHF17_01106		iron ABC transporter ATP-binding protein	3.65118	1.15633e-24
CHF17_RS05640	CHF17_01107		hypothetical protein	3.74857	1.22281e-23
CHF17_RS05645	CHF17_01108		iron ABC transporter permease	3.42383	9.39397e-32
CHF17_RS05685	CHF17_RS05685		hypothetical protein	-2.2999	0.000812895
CHF17_RS05690	CHF17_RS05690		hypothetical protein	-2.36192	0.000403465
CHF17_RS05695	CHF17_RS05695		hypothetical protein	-2.38972	0.000206183
CHF17_RS05700	CHF17_01116		hypothetical protein	-2.50429	0.000381405
CHF17_RS05705	CHF17_01117		hypothetical protein	-2.52417	0.000149662
CHF17_RS05710	CHF17_01118		hypothetical protein	-2.54092	0.000219511
CHF17_RS05715	CHF17_RS05715		hypothetical protein	-2.47895	1.32394e-05
CHF17_RS05720	CHF17_01121		hypothetical protein	-2.2454	9.73291e-05
CHF17_RS05725	CHF17_RS05725		hypothetical protein	-11.3054	2.45097e-19
CHF17_RS05730	CHF17_01122		hypothetical protein	-12.1129	3.9085e-20
CHF17_RS05735	CHF17_01123		hypothetical protein	-10.3448	1.03445e-19
CHF17_RS05740	CHF17_01124	essC	type VII secretion protein EssC	-22.3308	8.17447e-36
CHF17_RS05745	CHF17_01125	essB	type VII secretion protein EssB	-27.1071	1.0359e-53
CHF17_RS05750	CHF17_01126		hypothetical protein	-28.675	8.69688e-61
CHF17_RS05755	CHF17_01127	essA	type VII secretion protein EssA	-29.4249	3.96665e-46
CHF17_RS05760	CHF17_01128		phage infection protein	-29.016	1.86625e-63
CHF17_RS05765	CHF17_01129		hypothetical protein	-25.4545	4.5876e-64
CHF17_RS05770	CHF17_01130		hypothetical protein	-26.0002	3.0258e-51
CHF17_RS05775	CHF17_01131	carB	carbamoyl-phosphate synthase large subunit	-62.4432	1.01748e-97
CHF17_RS05780	CHF17_01132	carA-1	carbamoyl-phosphate synthase small subunit	-74.5238	2.24763e-94
CHF17_RS05785	CHF17_01133	pyrB	aspartate carbamoyltransferase catalytic subunit	-74.5643	9.61252e-122
CHF17_RS05790	CHF17_01134	pyrC	dihydroorotase	-18.018	1.31043e-110
CHF17_RS05795	CHF17_01135	pyrE	orotate phosphoribosyltransferase	-24.2306	1.16295e-200
CHF17_RS05800	CHF17_01136	pyrF	orotidine-5'-phosphate decarboxylase	-27.9526	1.87096e-203
CHF17_RS05820	CHF17_01140	asd	aspartate-semialdehyde dehydrogenase	2.1969	1.91005e-14
CHF17_RS05825	CHF17_01141	fsbA	fibronectin-binding protein	12.571	1.33379e-48
CHF17_RS05835	CHF17_01143	fhs	formate--tetrahydrofolate ligase	-3.09747	3.49649e-13
CHF17_RS05950	CHF17_01166		FAD	4.98367	3.41865e-53
CHF17_RS05955	CHF17_01167		NAD(P)H-dependent oxidoreductase	5.63985	1.10347e-43
CHF17_RS05960	CHF17_01168		NAD(P)H-dependent oxidoreductase	5.62442	3.08085e-44
CHF17_RS05965	CHF17_01169		formate transporter	3.69495	1.97157e-30
CHF17_RS05970	CHF17_01170		purine permease	2.10886	1.07919e-05
CHF17_RS05980	CHF17_01172	guaC	GMP reductase	-6.7939	3.98422e-33
CHF17_RS06065	CHF17_01190		hypothetical protein	-2.33845	1.87566e-21
CHF17_RS06075	CHF17_RS06075		peptide ABC transporter permease	51.8157	2.70668e-17
CHF17_RS06175	CHF17_01213		hypothetical protein	-2.18712	4.13515e-15
CHF17_RS06255	CHF17_01229		PaaI family thioesterase	-3.33462	6.26938e-12
CHF17_RS06260	CHF17_01230	uraA	uracil permease	-16.4186	4.41037e-47
CHF17_RS06315	CHF17_01241		branched-chain amino acid aminotransferase	-2.05724	1.77997e-07
CHF17_RS06370	CHF17_01252		capsular polysaccharide biosynthesis protein	-2.03261	7.86008e-07
CHF17_RS06390	CHF17_01256	cpsG	multidrug MFS transporter	-2.09307	5.1668e-15
CHF17_RS06395	CHF17_01257		UDP-N-acetylglucosamine--LPS N-acetylglucosamine transferase	-2.16302	2.58411e-12
CHF17_RS06400	CHF17_01258		sugar transferase	-2.09536	3.16264e-14
CHF17_RS06405	CHF17_01259		tyrosine-protein kinase CpsD	-2.0968	8.77611e-18
CHF17_RS06410	CHF17_01260		capsular polysaccharide biosynthesis protein CpsC	-2.0224	5.75129e-22
CHF17_RS06580	CHF17_01295		hypothetical protein	3.7445	4.25872e-38
CHF17_RS06585	CHF17_RS06585		hypothetical protein	3.01735	5.7346e-21
CHF17_RS06725	CHF17_01326	scpB	peptidase C5	2.08491	1.87785e-06
CHF17_RS06730	CHF17_01327		hypothetical protein	2.34763	1.52542e-14
CHF17_RS06750	CHF17_RS06750		LysR family transcriptional regulator	2.65569	6.99467e-06
CHF17_RS06755	CHF17_RS06755		IS3 family transposase	2.75593	4.35192e-25
CHF17_RS06825	CHF17_01346		ATP-dependent Clp protease ATP-binding subunit	2.52884	7.51247e-10
CHF17_RS06830	CHF17_01347	mmuM	homocysteine S-methyltransferase	-2.20317	5.72419e-10
CHF17_RS06835	CHF17_01348		amino acid transporter	-2.461	8.57782e-10
CHF17_RS07050	CHF17_01391		peptidoglycan branched peptide synthesis protein	-3.23643	8.37147e-13
CHF17_RS07055	CHF17_01392		hypothetical protein	-2.38161	0.00943004
CHF17_RS07125	CHF17_01406		carbamoyl phosphate synthase large subunit	-2.26278	1.26887e-12
CHF17_RS07130	CHF17_01407		carbamoyl phosphate synthase small subunit	-2.21437	1.00048e-09
CHF17_RS07135	CHF17_01408	pyrR	bifunctional pyrimidine operon transcriptional regulator/uracil phosphoribosyltransferase	-2.36567	3.36704e-31
CHF17_RS07190	CHF17_01419	gorA	glutathione-disulfide reductase	2.72917	2.29799e-13
CHF17_RS07195	CHF17_01420		glycosyl transferase family 8	6.12811	2.8066e-15
CHF17_RS07200	CHF17_01421		hypothetical protein	5.98608	1.99928e-20
CHF17_RS07205	CHF17_01423		accessory Sec system glycosyltransferase GtfB	6.19057	2.21925e-20
CHF17_RS07210	CHF17_01424	gtfA	accessory Sec system glycosyltransferase GtfA	6.19491	1.52469e-25
CHF17_RS07215	CHF17_01425	secA2	accessory Sec system translocase SecA2	6.76681	3.66689e-22
CHF17_RS07220	CHF17_01426	asp3	accessory Sec system protein Asp3	6.97081	5.5698e-26
CHF17_RS07225	CHF17_01427	asp2	accessory Sec system protein Asp2	6.86094	7.63469e-42
CHF17_RS07230	CHF17_01428	asp1	accessory Sec system protein Asp1	8.44561	5.28897e-67
CHF17_RS07235	CHF17_01429	secY2	accessory Sec system protein translocase subunit SecY2	9.76641	8.17846e-62
CHF17_RS07240	CHF17_01430	srr2	cell wall anchor protein	12.1612	1.27066e-149
CHF17_RS07390	CHF17_01460		sortase	2.04603	0.000288806
CHF17_RS07395	CHF17_01461		hypothetical protein	2.34884	0.000124565
CHF17_RS07400	CHF17_01462		class C sortase	2.17466	0.000319295
CHF17_RS07405	CHF17_01463		hypothetical protein	2.02538	0.00212611
CHF17_RS07415	CHF17_01465	lepB	signal peptidase I	2.18865	3.17155e-10
CHF17_RS07420	CHF17_01466		hypothetical protein	2.42109	2.47803e-19
CHF17_RS07515	CHF17_01485	mscL	large conductance mechanosensitive channel protein MscL	2.22346	1.35148e-13
CHF17_RS07615	CHF17_01507		peptidase	2.25729	0.00502375
CHF17_RS07695	CHF17_01523		lactoylglutathione lyase	-2.0036	1.13887e-06
CHF17_RS07785	CHF17_RS07785	abi/ydiL	CPBP family intramembrane metalloprotease	2.37085	9.61519e-06
CHF17_RS07790	CHF17_RS07790		hypothetical protein	2.01965	0.000725756
CHF17_RS08015	CHF17_RS08015		hypothetical protein	2.12486	5.76206e-07
CHF17_RS08035	CHF17_01586		N-acetyltransferase	3.09497	6.38749e-14
CHF17_RS08040	CHF17_RS08040		hypothetical protein	97.08	6.7826e-244
CHF17_RS08045	CHF17_01587		glycosyltransferase family 2 protein	76.7464	0
CHF17_RS08050	CHF17_01588		hypothetical protein	71.8556	4.79534e-279
CHF17_RS08055	CHF17_01589		hypothetical protein	76.7428	0
CHF17_RS08060	CHF17_01590		DUF4956 domain-containing protein	78.2952	0
CHF17_RS08065	CHF17_01591		VTC domain-containing protein	79.6107	2.73979e-187
CHF17_RS08085	CHF17_01595		DUF1275 domain-containing protein	2.14358	1.01375e-11
CHF17_RS08090	CHF17_RS08090		hypothetical protein	2.27661	2.92918e-06
CHF17_RS08120	CHF17_01601		phosphoglycerate dehydrogenase	-2.48118	3.90881e-11
CHF17_RS08125	CHF17_01603		acetyltransferase	-2.88704	1.29461e-13
CHF17_RS08130	CHF17_01604	serC	3-phosphoserine/phosphohydroxythreonine transaminase	-2.97434	6.82708e-24
CHF17_RS08330	CHF17_01642		amino acid ABC transporter permease	-3.3225	1.429e-19
CHF17_RS08335	CHF17_01643		ABC transporter substrate-binding protein	-3.33724	8.6809e-18
CHF17_RS08340	CHF17_01644		amidase	-2.14417	5.63467e-10
CHF17_RS08400	CHF17_01655	covS	sensor histidine kinase	-13.3671	1.17836e-194
CHF17_RS08405	CHF17_01656	covR	DNA-binding response regulator	-188.579	2.74799e-189
CHF17_RS08535	CHF17_01680		hypothetical protein	3.10934	0.000446636
CHF17_RS08710	CHF17_01716		aldo/keto reductase	2.10963	7.49197e-15
CHF17_RS08840	CHF17_01737		DUF4811 domain-containing protein	2.20502	7.67101e-09
CHF17_RS08845	CHF17_01738		MFS transporter	2.03764	7.95697e-08
CHF17_RS09035	CHF17_01776		hypothetical protein	2.00601	3.19263e-05
CHF17_RS09095	CHF17_01785		aminotransferase class V-fold PLP-dependent enzyme	4.07127	6.624e-63
CHF17_RS09130	CHF17_01792	glnA	type I glutamate--ammonia ligase	-2.18112	2.06638e-08
CHF17_RS09135	CHF17_01793		MerR family transcriptional regulator	-2.36343	6.23207e-09
CHF17_RS09305	CHF17_01828	proU	glycine betaine/L-proline ABC transporter ATP-binding protein	2.1298	1.87009e-06
CHF17_RS09310	CHF17_RS09310		hypothetical protein	2.54604	2.57057e-07
CHF17_RS09335	CHF17_01833		carbohydrate kinase	2.34646	7.8299e-06
CHF17_RS09345	CHF17_01835		PTS galactitol transporter subunit IIC	2.05024	0.000185454
CHF17_RS09385	CHF17_01843		PTS ascorbate transporter subunit IIA	-3.02288	0.00911297
CHF17_RS09390	CHF17_01844		PTS ascorbate transporter subunit IIB	-3.18922	0.000993402
CHF17_RS09395	CHF17_01845		PTS ascorbate transporter subunit IIC	-2.75664	0.000568656
CHF17_RS09405	CHF17_01847		hypothetical protein	-2.05441	1.8155e-05
CHF17_RS09410	CHF17_01848		adenylosuccinate synthetase	-3.22453	1.11459e-21
CHF17_RS09485	CHF17_01863	ahpC	peroxiredoxin	-4.37956	5.04705e-33
CHF17_RS09490	CHF17_01864	ahpF	alkyl hydroperoxide reductase subunit F	-4.63118	5.29225e-28
CHF17_RS09495	CHF17_01865	tRNA	tRNA-Cys	-5.7712	6.65216e-17
CHF17_RS09500	CHF17_01866		sodium	2.69161	6.92399e-25
CHF17_RS09505	CHF17_01867		hypothetical protein	2.60989	1.57599e-14
CHF17_RS09515	CHF17_01869		endopeptidase	2.54537	2.5704e-22
CHF17_RS09520	CHF17_01870		gfo/Idh/MocA family oxidoreductase	-2.41194	8.89285e-10
CHF17_RS09600	CHF17_01885		hypothetical protein	26.0079	3.23475e-62
CHF17_RS09655	CHF17_RS09655		hypothetical protein	-2.08364	0.000116553
CHF17_RS09730	CHF17_01912		exo-alpha-sialidase	-2.99457	1.52355e-24
CHF17_RS09775	CHF17_01921	cpdB	bifunctional 2',3'-cyclic-nucleotide 2'-phosphodiesterase/3'-nucleotidase	-2.69951	5.24321e-05
CHF17_RS09815	CHF17_01930		PTS mannose/fructose/sorbose/N-acetylgalactosamine transporter subunit IIC	2.33585	0.003008
CHF17_RS09820	CHF17_01931		PTS sorbose transporter subunit IIB	2.94352	0.000967039
CHF17_RS09825	CHF17_01932		PTS mannose transporter subunit IIA	3.22631	0.000637694
CHF17_RS09830	CHF17_01933	alr	alanine racemase	4.21325	2.46898e-07
CHF17_RS09835	CHF17_RS09835		hypothetical protein	3.26025	1.08386e-05
CHF17_RS09840	CHF17_01934	ccmB	membrane protein	2.72405	8.62794e-06
CHF17_RS09845	CHF17_01935	ccmA	ABC transporter ATP-binding protein	2.47656	2.95618e-05
CHF17_RS09850	CHF17_01936		hypothetical protein	2.50446	7.8299e-06
CHF17_RS09900	CHF17_01945	pstB	phosphate ABC transporter ATP-binding protein	5.01351	5.41486e-15
CHF17_RS09905	CHF17_01946	pstA	phosphate ABC transporter, permease protein PstA	6.89467	4.81774e-12
CHF17_RS09915	CHF17_01948		phosphate-binding protein	10.6267	7.8587e-07
CHF17_RS09975	CHF17_RS09975		hypothetical protein	-2.6569	2.1744e-07
CHF17_RS09980	CHF17_01960		tRNA-Lys	-2.74105	1.18754e-07
CHF17_RS10000	CHF17_01964		cell wall anchor	2.07641	2.77553e-11
CHF17_RS10005	CHF17_01965		hypothetical protein	2.86247	1.92125e-10
CHF17_RS10010	CHF17_01966		CHAP domain-containing protein	3.12594	7.39648e-14
CHF17_RS10030	CHF17_01969		conjugal transfer protein	2.44581	3.45434e-07
CHF17_RS10035	CHF17_01970		hypothetical protein	2.53352	8.98211e-09
CHF17_RS10040	CHF17_01971		conjugal transfer protein	2.92877	9.57043e-16
CHF17_RS10055	CHF17_01974		hypothetical protein	2.71797	5.2015e-08
CHF17_RS10060	CHF17_01975		hypothetical protein	3.09028	2.94607e-27
CHF17_RS10065	CHF17_01976		hypothetical protein	2.63764	9.50672e-13
CHF17_RS10080	CHF17_01979		XRE family transcriptional regulator	3.25463	4.68242e-06
CHF17_RS10085	CHF17_01980		hypothetical protein	2.48544	9.73291e-05
CHF17_RS10090	CHF17_01981		XRE family transcriptional regulator	2.6535	2.00193e-09
CHF17_RS10095	CHF17_01982		cell division protein FtsK	2.25645	8.33632e-05
CHF17_RS10100	CHF17_01983		hypothetical protein	2.10337	0.000246389
CHF17_RS10105	CHF17_01984		hypothetical protein	2.13461	0.00195267
CHF17_RS10110	CHF17_01985		cell wall surface anchor protein	2.09929	3.27405e-06
CHF17_RS10115	CHF17_01986		hypothetical protein	2.54361	7.13734e-23
CHF17_RS10120	CHF17_01987		hypothetical protein	2.37984	9.30797e-05
CHF17_RS10125	CHF17_01988		hypothetical protein	3.35822	4.01719e-14
CHF17_RS10130	CHF17_01989		hypothetical protein	2.46975	3.20215e-06
CHF17_RS10135	CHF17_01990	xre	XRE family transcriptional regulator	2.65525	4.6138e-08
CHF17_RS10175	CHF17_01999		ISL3 family transposase	2.55617	2.28572e-23
CHF17_RS10180	CHF17_02000	merA	mercury(II) reductase	2.46241	6.35488e-12
CHF17_RS10185	CHF17_02001	merR	Hg(II)-responsive transcriptional regulator	2.60192	8.85156e-08
CHF17_RS10305	CHF17_02026		PAP2 family protein	2.37779	8.157e-10
CHF17_RS10320	CHF17_02029		CPBP family intramembrane metalloprotease	2.56473	4.693e-07
CHF17_RS10325	CHF17_02030		rhodanese-like domain-containing protein	-4.37681	1.10138e-37
CHF17_RS10330	CHF17_02031	cfb	CAMP factor	-4.84478	2.69563e-35
CHF17_RS10335	CHF17_RS10335		hypothetical protein	3.17137	0.0176022
CHF17_RS10350	CHF17_02034		DUF1003 domain-containing protein	2.9677	8.65801e-17
CHF17_RS10375	CHF17_02039		hypothetical protein	-3.79318	4.22524e-13
CHF17_RS10405	CHF17_02046	mfsP	MFS transporter	-47.7911	2.18412e-100
CHF17_RS10410	CHF17_02047		patatin family protein	-3.13495	2.09008e-11
CHF17_RS10430	CHF17_02051	hvgA	pathogenicity protein	20.192	6.99265e-99
CHF17_RS10475	CHF17_02059	udp	uridine phosphorylase	-2.77026	1.29436e-10
CHF17_RS10490	CHF17_02062	groL	molecular chaperone GroEL	2.47901	2.90864e-06
CHF17_RS10495	CHF17_02063	groES	co-chaperone GroES	2.25092	4.32719e-05
CHF17_RS10500	CHF17_02064		ABC transporter ATP-binding protein	3.98392	3.34055e-13
CHF17_RS10505	CHF17_RS10505		ABC transporter permease	3.97194	5.30551e-14
CHF17_RS10725	CHF17_02108	ykoI	peptidase	4.53741	6.44303e-09
CHF17_RS10870	CHF17_02138		hypothetical protein	2.25087	0.000130493
CHF17_RS10945	CHF17_02154		MarC family protein	-2.12286	0.000104286
CHF17_RS10950	CHF17_02155	mnmA	tRNA 2-thiouridine(34) synthase MnmA	-2.20864	1.95776e-05
CHF17_RS10965	CHF17_02158		transglycosylase	4.12256	1.59691e-19
CHF17_RS10970	CHF17_02159		peptidoglycan-binding protein LysM	8.51323	3.61508e-21
CHF17_RS11100	CHF17_02186	tRNA	tRNA-Glu	2.13281	0.00057687

## Sheet: C. covR_Zn vs WT_Zn
Locus_tag	Old_Locus_tag	Gene	Annotation	Fold Change in covR- +Zn	padj
CHF17_RS00085	CHF17_00014		16S ribosomal RNA	3.50406	1.80855e-09
CHF17_RS00105	CHF17_00018		tRNA-Val	2.24565	0.000409976
CHF17_RS00145	CHF17_00026		tRNA-Pro	2.3023	0.00333063
CHF17_RS00150	CHF17_00027		16S ribosomal RNA	3.53265	5.0711e-09
CHF17_RS00170	CHF17_00031		tRNA-Val	2.24565	0.000409976
CHF17_RS00220	CHF17_00041		tRNA-Met	2.74976	0.000218693
CHF17_RS00225	CHF17_00042		tRNA-Ser	2.50599	6.86969e-05
CHF17_RS00250	CHF17_00047		tRNA-Ser	2.51057	3.62878e-06
CHF17_RS00415	CHF17_00080		XRE family transcriptional regulator	8.03708	3.89236e-53
CHF17_RS00420	CHF17_00081	ruvB	Holliday junction branch migration DNA helicase RuvB	2.45512	8.15e-25
CHF17_RS00575	CHF17_00112	infA	translation initiation factor IF-1	2.08857	3.20461e-10
CHF17_RS00605	CHF17_00118		16S ribosomal RNA	3.50329	1.82525e-09
CHF17_RS00625	CHF17_00122		tRNA-Val	3.26102	8.91708e-05
CHF17_RS00630	CHF17_00123		tRNA-Gly	3.33485	2.56278e-08
CHF17_RS00635	CHF17_00124		tRNA-Ile	2.52209	1.47431e-07
CHF17_RS00640	CHF17_00125		tRNA-Glu	2.33281	9.25065e-07
CHF17_RS00645	CHF17_00126		tRNA-Ser	2.01845	0.000122941
CHF17_RS00730	CHF17_00142		hypothetical protein	2.21859	1.31693e-12
CHF17_RS00750	CHF17_00146		hypothetical protein	3.69739	2.54304e-15
CHF17_RS00755	CHF17_00147		hypothetical protein	4.71091	1.30692e-78
CHF17_RS00760	CHF17_00148		hypothetical protein	4.81453	9.41296e-101
CHF17_RS00765	CHF17_00149		hypothetical protein	9.09179	1.41453e-180
CHF17_RS00770	CHF17_00150		XRE family transcriptional regulator	21.6305	4.2968e-159
CHF17_RS00775	CHF17_00151		hypothetical protein	29.6549	5.48545e-259
CHF17_RS00780	CHF17_00152		hypothetical protein	28.6339	1.05795e-304
CHF17_RS00785	CHF17_00154		hypothetical protein	2.27915	1.42885e-14
CHF17_RS00790	CHF17_00155		hypothetical protein	19.9154	4.03552e-180
CHF17_RS00795	CHF17_00156		hypothetical protein	13.5788	1.97823e-116
CHF17_RS00800	CHF17_00157		DnaD domain protein	24.8342	0
CHF17_RS00805	CHF17_00158		phage DNA replication protein	19.2962	5.09507e-137
CHF17_RS00810	CHF17_00159		hypothetical protein	12.3148	7.37192e-59
CHF17_RS00815	CHF17_00160		hypothetical protein	17.6966	9.71852e-106
CHF17_RS00820	CHF17_RS00820		hypothetical protein	16.1479	1.82567e-86
CHF17_RS00825	CHF17_00161		hypothetical protein	14.7022	1.7954e-84
CHF17_RS00830	CHF17_00162		recombinase RecT	15.3398	6.2817e-124
CHF17_RS00835	CHF17_00163		hypothetical protein	19.5442	1.58637e-243
CHF17_RS00840	CHF17_00164		hypothetical protein	18.5424	8.55094e-166
CHF17_RS00845	CHF17_00165		RusA family crossover junction endodeoxyribonuclease	16.2046	1.32002e-120
CHF17_RS00850	CHF17_00166		hypothetical protein	19.113	7.72156e-160
CHF17_RS00855	CHF17_00167		DUF1599 domain-containing protein	20.0888	1.92364e-132
CHF17_RS00860	CHF17_00168		hypothetical protein	15.6903	1.04062e-168
CHF17_RS00865	CHF17_00170		DUF1642 domain-containing protein	17.7736	7.31491e-215
CHF17_RS00870	CHF17_00171		hypothetical protein	21.7031	1.67314e-175
CHF17_RS00875	CHF17_00172		ArpU family phage encoded transcriptional regulator	21.7386	1.96672e-266
CHF17_RS00880	CHF17_RS00880		tRNA-Tyr	12.7224	2.89091e-92
CHF17_RS00885	CHF17_00174		HicB family protein	2.95818	1.2869e-15
CHF17_RS00890	CHF17_00175		addiction module toxin, HicA family	3.63014	1.65722e-14
CHF17_RS00895	CHF17_00176		HNH endonuclease	4.35635	2.73852e-57
CHF17_RS00900	CHF17_00177		phage terminase small subunit P27 family	5.35694	8.74599e-106
CHF17_RS00905	CHF17_00178		hypothetical protein	5.05502	3.57332e-118
CHF17_RS00910	CHF17_00179		hypothetical protein	4.43907	4.08785e-25
CHF17_RS00915	CHF17_00180		hypothetical protein	3.75184	4.0275e-13
CHF17_RS00920	CHF17_00181		phage portal protein	7.31326	5.68322e-94
CHF17_RS00925	CHF17_00182		Clp protease ClpP	6.11129	1.73986e-93
CHF17_RS00930	CHF17_00183		phage major capsid protein	6.59017	3.96734e-61
CHF17_RS00935	CHF17_00184		hypothetical protein	6.70138	8.00238e-33
CHF17_RS00940	CHF17_RS00940		head-tail adaptor protein	7.01768	3.94774e-38
CHF17_RS00945	CHF17_00185		hypothetical protein	7.40962	4.25051e-65
CHF17_RS00950	CHF17_00186		hypothetical protein	7.10121	4.33442e-78
CHF17_RS00955	CHF17_00187		hypothetical protein	7.31979	7.69784e-121
CHF17_RS00960	CHF17_00188		hypothetical protein	6.68677	1.02752e-40
CHF17_RS00965	CHF17_00189		phage tail tape measure protein	4.79249	2.08657e-11
CHF17_RS00970	CHF17_00190		minor structural protein	5.72097	8.70856e-26
CHF17_RS00975	CHF17_00191		N-acetylmuramoyl-L-alanine amidase	4.87473	7.79589e-15
CHF17_RS00980	CHF17_00193		hypothetical protein	6.04238	7.72228e-21
CHF17_RS00985	CHF17_00194		DUF1366 domain-containing protein	7.58284	4.78105e-36
CHF17_RS00990	CHF17_00195		hypothetical protein	10.2706	1.41556e-77
CHF17_RS00995	CHF17_00196		hypothetical protein	10.0947	1.25165e-111
CHF17_RS01000	CHF17_00197		phage holin	10.5676	2.43361e-114
CHF17_RS01005	CHF17_00199	lytC	1,4-beta-N-acetylmuramidase	8.87837	1.99738e-159
CHF17_RS01010	CHF17_00200		hypothetical protein	3.78957	1.25192e-20
CHF17_RS01015	CHF17_00201		hypothetical protein	2.279	2.9246e-05
CHF17_RS01215	CHF17_00240	rpmB	50S ribosomal protein L28	2.69804	1.40282e-08
CHF17_RS01240	CHF17_00245		hypothetical protein	224.06	0
CHF17_RS01290	CHF17_00255		SUF system NifU family Fe-S cluster assembly protein	-2.3646	6.13116e-11
CHF17_RS01300	CHF17_00257		D-alanyl-D-alanine carboxypeptidase	3.20583	7.2174e-52
CHF17_RS01335	CHF17_00264		16S ribosomal RNA	3.50485	1.7917e-09
CHF17_RS01355	CHF17_00268		tRNA-Asn	5.59432	0.0103138
CHF17_RS01360	CHF17_00269		4-(cytidine 5'-diphospho)-2-C-methyl-D-erythritol kinase	3.17174	2.00743e-56
CHF17_RS01365	CHF17_00271		transcriptional regulator	2.23825	8.6324e-39
CHF17_RS01450	CHF17_RS01450		hypothetical protein	2.25616	5.15311e-12
CHF17_RS01535	CHF17_00305		hypothetical protein	-5.84036	1.55507e-82
CHF17_RS01540	CHF17_00306		ABC transporter permease	-6.51069	4.10419e-46
CHF17_RS01545	CHF17_00307		ABC transporter permease	-7.87663	1.05509e-24
CHF17_RS01550	CHF17_00308		ABC transporter ATP-binding protein	-6.92776	1.09347e-16
CHF17_RS01555	CHF17_00309		ABC transporter ATP-binding protein	-6.01396	2.83967e-22
CHF17_RS01595	CHF17_00317		oxidoreductase	9.06156	2.6485e-77
CHF17_RS01680	CHF17_00333		hypothetical protein	-2.10641	2.40565e-05
CHF17_RS01690	CHF17_00335		hypothetical protein	-2.18104	4.19109e-08
CHF17_RS01695	CHF17_00336		hypothetical protein	-2.03008	5.14992e-05
CHF17_RS01715	CHF17_00341		hypothetical protein	2.102	4.96379e-35
CHF17_RS01725	CHF17_00343		hypothetical protein	2.33343	0.00461456
CHF17_RS01730	CHF17_00344		hypothetical protein	2.01837	0.00743686
CHF17_RS01755	CHF17_00349		osmoprotectant ABC transporter substrate-binding protein	2.2288	3.14815e-38
CHF17_RS01760	CHF17_00350		ABC transporter permease	2.17413	9.20685e-38
CHF17_RS01765	CHF17_00351		ABC transporter ATP-binding protein	2.34706	1.06351e-47
CHF17_RS01770	CHF17_00352		16S ribosomal RNA	3.50485	1.7917e-09
CHF17_RS01790	CHF17_00356		tRNA-Val	3.26102	8.91708e-05
CHF17_RS01795	CHF17_00357		tRNA-Gly	3.33485	2.56278e-08
CHF17_RS01800	CHF17_00358		tRNA-Ile	2.52209	1.47431e-07
CHF17_RS01805	CHF17_00359		tRNA-Glu	2.33281	9.25065e-07
CHF17_RS01810	CHF17_00360		tRNA-Ser	2.01845	0.000122941
CHF17_RS01925	CHF17_00382		PadR family transcriptional regulator	2.73188	0.000706707
CHF17_RS01940	CHF17_00385		isoprenylcysteine carboxyl methyltransferase	2.90698	1.04699e-16
CHF17_RS02065	CHF17_00411		amino acid ABC transporter ATP-binding protein	-2.05921	1.79884e-06
CHF17_RS02090	CHF17_00416	pepC	aminopeptidase C	-4.27729	9.37359e-61
CHF17_RS02255	CHF17_00446		PTS sugar transporter subunit IIB	-2.42775	0.000138674
CHF17_RS02280	CHF17_00451	cysK	cysteine synthase A	-7.00859	2.45367e-33
CHF17_RS02310	CHF17_00457		16S ribosomal RNA	3.50597	1.79045e-09
CHF17_RS02330	CHF17_00461		tRNA-Asn	5.59432	0.0103138
CHF17_RS02335	CHF17_00462		aspartate kinase	3.31871	7.17223e-45
CHF17_RS02340	CHF17_00463		HAD family phosphatase	2.06216	3.93393e-15
CHF17_RS02445	CHF17_RS02445		hypothetical protein	2.04094	1.5434e-05
CHF17_RS02460	CHF17_00486		DUF1361 domain-containing protein	3.03551	3.83807e-21
CHF17_RS02465	CHF17_00487		NCS2 family permease	2.71956	3.67642e-14
CHF17_RS02495	CHF17_00493		hypothetical protein	17.2889	4.05467e-114
CHF17_RS02500	CHF17_RS02500		hypothetical protein	12.9194	4.07004e-98
CHF17_RS02505	CHF17_00494		ABC transporter ATP-binding protein	2.07929	1.40333e-16
CHF17_RS02510	CHF17_00495		multidrug ABC transporter permease	2.24387	5.20151e-21
CHF17_RS02560	CHF17_00505		alpha/beta hydrolase	3.19246	1.07655e-26
CHF17_RS02650	CHF17_RS02650	ffs	signal recognition particle sRNA small type	3.04629	1.87334e-05
CHF17_RS02700	CHF17_00532		16S ribosomal RNA	3.50485	1.7917e-09
CHF17_RS02720	CHF17_00536		tRNA-Val	2.24565	0.000409976
CHF17_RS02760	CHF17_00544	recX	recombination regulator RecX	2.11275	8.73293e-25
CHF17_RS02770	CHF17_00546		hypothetical protein	2.01132	2.30066e-17
CHF17_RS02780	CHF17_00548		hypothetical protein	2.51607	8.49572e-08
CHF17_RS02785	CHF17_00551		glycosyltransferase family 2 protein	2.03874	1.44559e-13
CHF17_RS02790	CHF17_00552	nrdF	class 1b ribonucleoside-diphosphate reductase subunit beta	-10.1441	2.03894e-90
CHF17_RS02795	CHF17_00553	nrdI	class Ib ribonucleoside-diphosphate reductase assembly flavoprotein NrdI	-9.9551	1.6425e-92
CHF17_RS02800	CHF17_00554	nrdE	class 1b ribonucleoside-diphosphate reductase subunit alpha	-11.5631	7.72638e-99
CHF17_RS02805	CHF17_00555	lrrG	cell surface protein	-9.89816	4.01708e-77
CHF17_RS02810	CHF17_00556		hypothetical protein	-10.8352	1.32386e-100
CHF17_RS02815	CHF17_RS02815		IS3-like element IS861 family transposase	-5.6198	9.39981e-135
CHF17_RS02820	CHF17_00559		AraC family transcriptional regulator	-2.99156	4.73254e-50
CHF17_RS02825	CHF17_00560		DUF2316 domain-containing protein	-2.53111	9.39374e-27
CHF17_RS02830	CHF17_RS02830		4-carboxymuconolactone decarboxylase	-3.50975	4.41036e-45
CHF17_RS02835	CHF17_00562		cupin domain-containing protein	-5.61333	1.05095e-91
CHF17_RS02870	CHF17_00570	rib	YSIRK signal domain/LPXTG anchor domain surface protein	-2.252	6.7242e-07
CHF17_RS02875	CHF17_RS02875		IS256 family transposase	2.48221	9.03209e-06
CHF17_RS02895	CHF17_RS02895		hypothetical protein	3.58063	9.71366e-18
CHF17_RS02905	CHF17_00576		tRNA-Thr	8.02548	2.04017e-118
CHF17_RS02910	CHF17_RS02910		SAM-dependent methyltransferase	6.32249	4.49005e-89
CHF17_RS03070	CHF17_00610		DUF910 domain-containing protein	3.01789	3.34916e-14
CHF17_RS03320	CHF17_RS03320		IS3-like element IS861 family transposase	-2.02116	2.10294e-38
CHF17_RS03430	CHF17_00684		tRNA-Arg	-2.16381	3.48242e-08
CHF17_RS03630	CHF17_00719		DUF87 domain-containing protein	-2.23452	8.80204e-07
CHF17_RS03635	CHF17_00720		CHAP domain-containing protein	-2.21242	1.26086e-05
CHF17_RS03655	CHF17_00724		AbrB/MazE/SpoVT family DNA-binding domain-containing protein	7.40181	8.2154e-21
CHF17_RS03660	CHF17_00725		DUF1016 domain-containing protein	2.93295	2.87267e-30
CHF17_RS03670	CHF17_00727		DUF4368 domain-containing protein	-2.11002	1.91122e-08
CHF17_RS03720	CHF17_00736		TetR/AcrR family transcriptional regulator	2.20923	2.3637e-11
CHF17_RS03760	CHF17_00743		DUF961 domain-containing protein	-2.07002	0.00274261
CHF17_RS03770	CHF17_RS03770		hypothetical protein	-2.34392	0.0440431
CHF17_RS03775	CHF17_00745		XRE family transcriptional regulator	-2.47924	1.21807e-07
CHF17_RS03785	CHF17_00747		antirestriction protein ArdA	-2.05339	0.000739502
CHF17_RS03795	CHF17_00749		ATP/GTP-binding protein	-2.14599	6.55167e-05
CHF17_RS03930	CHF17_00769		cell wall surface anchor protein	3.518	7.21759e-50
CHF17_RS03940	CHF17_RS03940	mobC	plasmid mobilization relaxosome protein MobC	3.04917	8.79205e-31
CHF17_RS03945	CHF17_00772	pil-1	redox-regulated molecular chaperone Hsp33	3.00784	2.62677e-45
CHF17_RS03950	CHF17_00773		YSIRK-targeted surface antigen transcriptional regulator	4.82763	6.2283e-101
CHF17_RS03955	CHF17_00774		cell wall surface anchor protein	5.3984	1.17049e-64
CHF17_RS03975	CHF17_00778		VWA domain-containing protein	2.03238	6.55713e-13
CHF17_RS03980	CHF17_00779		class C sortase	2.24254	1.15549e-23
CHF17_RS04020	CHF17_00785		sugar ABC transporter ATP-binding protein	2.10068	4.1759e-28
CHF17_RS04030	CHF17_00788		multidrug ABC transporter permease	2.1163	1.97927e-28
CHF17_RS04035	CHF17_00789	cylX	hypothetical protein	20.6305	8.52637e-54
CHF17_RS04040	CHF17_00790	cylD	hypothetical protein	13.8252	1.21739e-63
CHF17_RS04045	CHF17_00791	cylG	SDR family oxidoreductase	13.5758	1.13179e-77
CHF17_RS04050	CHF17_00792	acp	acyl carrier protein	12.6659	2.89429e-92
CHF17_RS04055	CHF17_00793	cylZ	beta-hydroxyacyl-ACP dehydratase	12.5466	6.87376e-104
CHF17_RS04060	CHF17_00794	cylA	ABC transporter ATP-binding protein	10.6664	1.55193e-86
CHF17_RS04065	CHF17_00795	cylB	ABC transporter permease	9.656	1.64757e-74
CHF17_RS04070	CHF17_00796	cylE	hypothetical protein	11.6943	1.52633e-67
CHF17_RS04075	CHF17_00797	cylF	aminomethyl transferase family protein	13.0673	1.94492e-75
CHF17_RS04080	CHF17_00798	cylI	hypothetical protein	11.0006	3.23707e-77
CHF17_RS04085	CHF17_00799	cylJ	hypothetical protein	13.422	4.21673e-159
CHF17_RS04090	CHF17_00800	cylK	hypothetical protein	13.9597	1.14226e-172
CHF17_RS04100	CHF17_00802		hypothetical protein	-2.38552	2.36955e-16
CHF17_RS04105	CHF17_00803		peptidase S8	-2.03129	2.68711e-08
CHF17_RS04130	CHF17_00808		alpha/beta hydrolase	-2.21977	8.1043e-05
CHF17_RS04135	CHF17_00809		alpha/beta hydrolase	-2.19532	0.000480173
CHF17_RS04150	CHF17_00813		permease	-2.19741	4.59135e-16
CHF17_RS04180	CHF17_00819	fetA	ABC transporter ATP-binding protein	6.48679	0.00152617
CHF17_RS04230	CHF17_00829	eda	2-dehydro-3-deoxyphosphooctonate aldolase	-2.11906	2.54289e-09
CHF17_RS04290	CHF17_00841		DNA-binding response regulator	15.5445	5.10847e-164
CHF17_RS04305	CHF17_00844	glnP	amino acid ABC transporter permease	2.7962	1.1259e-30
CHF17_RS04310	CHF17_00845	glnP2	amino acid ABC transporter permease	2.28162	4.35978e-23
CHF17_RS04315	CHF17_00846	glnH	amino acid ABC transporter substrate-binding protein	2.63238	6.75526e-41
CHF17_RS04320	CHF17_00847	glnQ	amino acid ABC transporter ATP-binding protein	2.39311	1.19553e-56
CHF17_RS04405	CHF17_00865		PspC domain-containing protein	-2.19072	1.44265e-27
CHF17_RS04410	CHF17_RS04410		hypothetical protein	-2.85342	2.1285e-24
CHF17_RS04440	CHF17_00871		U32 family peptidase	2.20911	6.34669e-12
CHF17_RS04455	CHF17_00874		hypothetical protein	3.57561	1.08818e-66
CHF17_RS04470	CHF17_00877	ribE	riboflavin synthase	-2.19865	2.92439e-10
CHF17_RS04580	CHF17_00899		membrane protein	2.4497	8.78058e-16
CHF17_RS04585	CHF17_00900		cell surface protein	2.54684	1.38414e-38
CHF17_RS04705	CHF17_00925		hypothetical protein	2.73089	7.04488e-21
CHF17_RS04720	CHF17_00928	pcl1	VIT family protein	16.2374	1.35099e-05
CHF17_RS04895	CHF17_00960	fbsB	hypothetical protein	86.5699	3.53686e-256
CHF17_RS04900	CHF17_00961		hypothetical protein	96.7478	3.30271e-276
CHF17_RS05035	CHF17_00989	atpA	ATP synthase subunit alpha	-2.0168	1.12842e-07
CHF17_RS05050	CHF17_00992		F0F1 ATP synthase subunit epsilon	-2.03759	7.27141e-12
CHF17_RS05055	CHF17_00993		membrane protein	-3.14804	6.70386e-16
CHF17_RS05090	CHF17_01000		hypothetical protein	3.76225	1.77534e-104
CHF17_RS05120	CHF17_01006		thiamine pyrophosphate-dependent dehydrogenase E1 component subunit alpha	-3.03329	2.12161e-23
CHF17_RS05125	CHF17_01007		alpha-ketoacid dehydrogenase subunit beta	-3.64855	2.71394e-36
CHF17_RS05130	CHF17_01008		branched-chain alpha-keto acid dehydrogenase subunit E2	-3.78299	3.39436e-26
CHF17_RS05135	CHF17_01009	lpdA	dihydrolipoyl dehydrogenase	-3.17624	6.39271e-56
CHF17_RS05140	CHF17_01010		lipoate--protein ligase A	-2.55888	4.66355e-68
CHF17_RS05145	CHF17_RS05145		hypothetical protein	-3.69441	2.07524e-69
CHF17_RS05210	CHF17_01023	cas9	type II CRISPR RNA-guided endonuclease Cas9	8.34197	6.31586e-152
CHF17_RS05215	CHF17_01024	cas1	type II CRISPR-associated endonuclease Cas1	8.49914	2.57115e-185
CHF17_RS05220	CHF17_01025	cas2	CRISPR-associated endonuclease Cas2	7.04779	1.08994e-115
CHF17_RS05225	CHF17_01026	csn2	type II-A CRISPR-associated protein Csn2	7.13745	2.10037e-142
CHF17_RS05245	CHF17_01029		hypothetical protein	2.39265	1.02537e-24
CHF17_RS05275	CHF17_01035	cat_2	antibiotic acetyltransferase	12.4534	4.27037e-100
CHF17_RS05455	CHF17_RS05455		hypothetical protein	-2.63735	8.95981e-42
CHF17_RS05625	CHF17_01104	dprA	DNA-protecting protein DprA	2.07813	7.08361e-10
CHF17_RS05630	CHF17_01105		ferrichrome ABC transporter substrate-binding protein	2.46124	2.14579e-19
CHF17_RS05635	CHF17_01106		iron ABC transporter ATP-binding protein	2.93726	7.14378e-32
CHF17_RS05640	CHF17_01107		hypothetical protein	3.22288	4.91705e-35
CHF17_RS05645	CHF17_01108		iron ABC transporter permease	2.97726	3.7627e-24
CHF17_RS05820	CHF17_01140	asd	aspartate-semialdehyde dehydrogenase	4.7175	1.31361e-82
CHF17_RS05825	CHF17_01141	fsbA	fibronectin-binding protein	6.29977	1.80873e-47
CHF17_RS05850	CHF17_01146		hypothetical protein	-2.05422	3.56574e-09
CHF17_RS05870	CHF17_01150		biotin/lipoate A/B protein ligase family protein	-2.3544	2.08291e-11
CHF17_RS05945	CHF17_01165	xylM	tautomerase	2.72406	3.2354e-10
CHF17_RS05950	CHF17_01166		FAD	16.2898	1.63036e-71
CHF17_RS05955	CHF17_01167		NAD(P)H-dependent oxidoreductase	21.7319	6.46973e-89
CHF17_RS05960	CHF17_01168		NAD(P)H-dependent oxidoreductase	19.7734	1.18041e-85
CHF17_RS05965	CHF17_01169		formate transporter	7.90214	7.35499e-51
CHF17_RS05980	CHF17_01172	guaC	GMP reductase	-2.09724	4.58271e-09
CHF17_RS06060	CHF17_01189		6-phospho-beta-glucosidase	-2.57442	2.78045e-16
CHF17_RS06065	CHF17_01190		hypothetical protein	-2.18493	9.15509e-41
CHF17_RS06075	CHF17_RS06075		peptide ABC transporter permease	40.4399	4.96161e-30
CHF17_RS06430	CHF17_RS06430		IS3-like element IS861 family transposase	-2.27423	2.44984e-41
CHF17_RS06485	CHF17_01276		phosphonate ABC transporter ATP-binding protein	2.16883	1.95032e-17
CHF17_RS06505	CHF17_01280	budA	acetolactate decarboxylase	-2.19854	6.51884e-08
CHF17_RS06510	CHF17_01281	alsS	acetolactate synthase AlsS	-2.7498	8.83775e-10
CHF17_RS06580	CHF17_01295		hypothetical protein	10.5283	1.82385e-161
CHF17_RS06585	CHF17_RS06585		hypothetical protein	8.65595	8.81719e-57
CHF17_RS06660	CHF17_RS06660		IS3-like element IS861 family transposase	-2.21332	1.51294e-45
CHF17_RS06715	CHF17_01324	lmb	metal ABC transporter substrate-binding lipoprotein/laminin-binding adhesin Lmb	-2.17842	5.75258e-05
CHF17_RS06830	CHF17_01347	mmuM	homocysteine S-methyltransferase	-3.07673	6.46239e-19
CHF17_RS06835	CHF17_01348		amino acid transporter	-3.32565	2.89278e-22
CHF17_RS06905	CHF17_01361	udpK	diacylglycerol kinase family lipid kinase	-2.29659	4.76659e-12
CHF17_RS06910	CHF17_01362		hypothetical protein	-2.06255	1.98993e-13
CHF17_RS06970	CHF17_01374		bifunctional metallophosphatase/5'-nucleotidase	4.82688	6.0581e-14
CHF17_RS06975	CHF17_01375		peptide deformylase	-2.04521	1.00463e-19
CHF17_RS06980	CHF17_01376	gdhA	NADP-specific glutamate dehydrogenase	-3.12826	1.51277e-30
CHF17_RS07110	CHF17_01403		permease	2.37404	4.09321e-27
CHF17_RS07115	CHF17_01404		ABC transporter ATP-binding protein	2.345	3.54721e-09
CHF17_RS07120	CHF17_01405		efflux RND transporter periplasmic adaptor subunit	2.19206	9.12007e-20
CHF17_RS07190	CHF17_01419	gorA	glutathione-disulfide reductase	2.72851	6.98821e-21
CHF17_RS07195	CHF17_01420		glycosyl transferase family 8	15.0759	7.51688e-170
CHF17_RS07200	CHF17_01421		hypothetical protein	15.1223	3.75215e-215
CHF17_RS07205	CHF17_01423		accessory Sec system glycosyltransferase GtfB	15.5192	1.54725e-209
CHF17_RS07210	CHF17_01424	gtfA	accessory Sec system glycosyltransferase GtfA	15.6811	6.29017e-179
CHF17_RS07215	CHF17_01425	secA2	accessory Sec system translocase SecA2	13.3749	3.04927e-92
CHF17_RS07220	CHF17_01426	asp3	accessory Sec system protein Asp3	16.5834	8.21547e-170
CHF17_RS07225	CHF17_01427	asp2	accessory Sec system protein Asp2	14.3684	3.77729e-256
CHF17_RS07230	CHF17_01428	asp1	accessory Sec system protein Asp1	15.2842	0
CHF17_RS07235	CHF17_01429	secY2	accessory Sec system protein translocase subunit SecY2	16.9109	0
CHF17_RS07240	CHF17_01430	srr2	cell wall anchor protein	30.8716	0
CHF17_RS07300	CHF17_01442		ferredoxin	2.85929	1.15272e-13
CHF17_RS07540	CHF17_01491		ammonium transporter	-2.70297	4.67901e-21
CHF17_RS07550	CHF17_01493		rhodanese domain-containing protein	-3.61307	4.16286e-21
CHF17_RS07600	CHF17_RS07600		IS3-like element IS861 family transposase	-2.5281	1.85969e-54
CHF17_RS07660	CHF17_01516		aminopeptidase	2.33783	4.18186e-38
CHF17_RS07685	CHF17_01521		aldo/keto reductase	-2.01408	3.54043e-08
CHF17_RS07695	CHF17_01523		lactoylglutathione lyase	-2.11182	1.67576e-11
CHF17_RS07795	CHF17_RS07795		hypothetical protein	2.80961	9.34662e-06
CHF17_RS07845	CHF17_01546	mcrA	oleate hydratase	-3.10408	1.5922e-118
CHF17_RS07935	CHF17_01566		IS3-like element IS861 family transposase	-3.56264	1.57089e-65
CHF17_RS08005	CHF17_01581		gfo/Idh/MocA family oxidoreductase	2.31925	1.2509e-56
CHF17_RS08010	CHF17_01582		ASCH domain-containing protein	2.06577	2.56034e-40
CHF17_RS08015	CHF17_RS08015		hypothetical protein	2.88866	3.87504e-35
CHF17_RS08020	CHF17_01583		3-oxoacyl-ACP reductase	2.72542	9.11542e-52
CHF17_RS08025	CHF17_01584		DUF2829 domain-containing protein	2.4871	5.78622e-24
CHF17_RS08030	CHF17_01585		aminoacyl-tRNA synthetase	6.51796	2.48601e-48
CHF17_RS08035	CHF17_01586		N-acetyltransferase	5.29984	8.22566e-71
CHF17_RS08040	CHF17_RS08040		hypothetical protein	128.615	0
CHF17_RS08045	CHF17_01587		glycosyltransferase family 2 protein	98.2821	0
CHF17_RS08050	CHF17_01588		hypothetical protein	79.1686	0
CHF17_RS08055	CHF17_01589		hypothetical protein	77.1512	0
CHF17_RS08060	CHF17_01590		DUF4956 domain-containing protein	67.4352	0
CHF17_RS08065	CHF17_01591		VTC domain-containing protein	104.531	0
CHF17_RS08070	CHF17_01592	brnQ	branched-chain amino acid transport system II carrier protein	-2.58488	3.34287e-18
CHF17_RS08090	CHF17_RS08090		hypothetical protein	2.31415	2.05445e-12
CHF17_RS08330	CHF17_01642		amino acid ABC transporter permease	-5.12552	2.53e-79
CHF17_RS08335	CHF17_01643		ABC transporter substrate-binding protein	-4.16586	1.0343e-44
CHF17_RS08400	CHF17_01655	covS	sensor histidine kinase	-24.4318	1.55777e-109
CHF17_RS08405	CHF17_01656	covR	DNA-binding response regulator	-188.719	1.55777e-109
CHF17_RS08410	CHF17_01657		hypothetical protein	4.84141	8.94473e-19
CHF17_RS08490	CHF17_01673		amino acid ABC transporter substrate-binding protein	2.91057	6.73752e-10
CHF17_RS08495	CHF17_01674		glutamine amidotransferase	2.40991	2.51625e-05
CHF17_RS08500	CHF17_RS08500		hypothetical protein	3.22099	0.000146798
CHF17_RS08660	CHF17_01706		phosphoenolpyruvate synthase regulatory protein	2.51064	6.72839e-05
CHF17_RS08665	CHF17_01707		transcriptional regulator	2.06409	0.000832541
CHF17_RS08840	CHF17_01737		DUF4811 domain-containing protein	2.21771	5.3946e-39
CHF17_RS08850	CHF17_RS08850		hypothetical protein	3.59451	6.02879e-06
CHF17_RS08935	CHF17_01755		hypothetical protein	2.54856	3.72701e-33
CHF17_RS08945	CHF17_01757	pflB	formate C-acetyltransferase	2.38732	1.30618e-08
CHF17_RS08950	CHF17_01758		FMN-binding protein	2.76459	4.74073e-14
CHF17_RS09050	CHF17_01777		nucleoid-associated protein, YbaB/EbfC family	2.42609	7.25509e-06
CHF17_RS09085	CHF17_01784	rpsN	30S ribosomal protein S14	-2.10973	2.48329e-09
CHF17_RS09095	CHF17_01785		aminotransferase class V-fold PLP-dependent enzyme	3.79103	1.86137e-91
CHF17_RS09305	CHF17_01828	proU	glycine betaine/L-proline ABC transporter ATP-binding protein	2.3099	3.81651e-12
CHF17_RS09310	CHF17_RS09310		hypothetical protein	6.44991	1.09748e-10
CHF17_RS09325	CHF17_01831		transcription antiterminator	3.72291	1.2283e-33
CHF17_RS09365	CHF17_01839	fsa	transaldolase	-2.09056	3.56549e-05
CHF17_RS09485	CHF17_01863	ahpC	peroxiredoxin	-9.28243	1.35571e-132
CHF17_RS09490	CHF17_01864	ahpF	alkyl hydroperoxide reductase subunit F	-10.3621	1.55777e-109
CHF17_RS09495	CHF17_01865	tRNA	tRNA-Cys	-12.1011	1.97093e-55
CHF17_RS09500	CHF17_01866		sodium	2.2145	1.65701e-13
CHF17_RS09505	CHF17_01867		hypothetical protein	2.89059	5.77306e-23
CHF17_RS09515	CHF17_01869		endopeptidase	3.02961	3.03748e-78
CHF17_RS09600	CHF17_01885		hypothetical protein	56.3328	2.4125e-181
CHF17_RS09715	CHF17_RS09715		IS3-like element IS861 family transposase	-2.86101	2.02688e-46
CHF17_RS09810	CHF17_01929		PTS mannose transporter subunit IID	2.42038	2.27599e-12
CHF17_RS09815	CHF17_01930		PTS mannose/fructose/sorbose/N-acetylgalactosamine transporter subunit IIC	2.78494	1.13201e-15
CHF17_RS09820	CHF17_01931		PTS sorbose transporter subunit IIB	3.89623	2.12708e-19
CHF17_RS09825	CHF17_01932		PTS mannose transporter subunit IIA	4.79424	4.54499e-12
CHF17_RS09830	CHF17_01933	alr	alanine racemase	8.96359	6.18772e-53
CHF17_RS09835	CHF17_RS09835		hypothetical protein	6.08114	5.23471e-69
CHF17_RS09840	CHF17_01934	ccmB	membrane protein	4.87074	3.27579e-42
CHF17_RS09845	CHF17_01935	ccmA	ABC transporter ATP-binding protein	5.19373	3.45714e-61
CHF17_RS09850	CHF17_01936		hypothetical protein	6.61955	2.94931e-53
CHF17_RS09855	CHF17_01937		ABC transporter ATP-binding protein	2.29529	2.36546e-30
CHF17_RS09860	CHF17_01938		GHKL domain-containing protein	2.48567	1.62495e-28
CHF17_RS09865	CHF17_01939		DNA-binding response regulator	2.44319	9.27255e-17
CHF17_RS09870	CHF17_RS09870		peptide hormone	2.90747	2.0615e-16
CHF17_RS09905	CHF17_01946	pstA	phosphate ABC transporter, permease protein PstA	2.19344	0.0106053
CHF17_RS09915	CHF17_01948		phosphate-binding protein	3.33263	0.0365662
CHF17_RS09930	CHF17_01952	prmA	50S ribosomal protein L11 methyltransferase	-2.39436	0.000236268
CHF17_RS09995	CHF17_01963		hypothetical protein	2.61727	1.44939e-19
CHF17_RS10070	CHF17_01977		hypothetical protein	2.43153	1.46552e-23
CHF17_RS10075	CHF17_01978	recF_1	transporter	2.13274	5.10698e-18
CHF17_RS10085	CHF17_01980		hypothetical protein	2.28057	8.2542e-06
CHF17_RS10090	CHF17_01981		XRE family transcriptional regulator	2.44498	1.55796e-12
CHF17_RS10095	CHF17_01982		cell division protein FtsK	3.94714	6.21219e-38
CHF17_RS10100	CHF17_01983		hypothetical protein	4.10161	3.40931e-10
CHF17_RS10105	CHF17_01984		hypothetical protein	4.24806	3.61553e-07
CHF17_RS10205	CHF17_02005		YydF family exported signaling peptide	2.20424	7.16958e-15
CHF17_RS10210	CHF17_02006		hypothetical protein	2.35058	6.94703e-12
CHF17_RS10215	CHF17_02007		YydG family peptide radical SAM peptide maturase	2.48694	1.96551e-15
CHF17_RS10300	CHF17_RS10300		IS3-like element IS861 family transposase	-2.77004	3.15031e-47
CHF17_RS10320	CHF17_02029		CPBP family intramembrane metalloprotease	2.45716	3.752e-36
CHF17_RS10325	CHF17_02030		rhodanese-like domain-containing protein	-7.17789	1.28502e-103
CHF17_RS10330	CHF17_02031	cfb	hypothetical protein	-5.62702	4.37643e-73
CHF17_RS10335	CHF17_RS10335		hypothetical protein	3.57117	0.000948453
CHF17_RS10340	CHF17_02032		topology modulation protein	2.66217	6.03198e-56
CHF17_RS10365	CHF17_02037		AzlD domain-containing protein	-2.48867	6.69468e-36
CHF17_RS10370	CHF17_02038		branched-chain amino acid ABC transporter permease	-2.61314	8.35146e-75
CHF17_RS10375	CHF17_02039		hypothetical protein	-3.04112	1.48285e-22
CHF17_RS10430	CHF17_02051	hvgA	pathogenicity protein	16.8762	3.77736e-134
CHF17_RS10435	CHF17_02052	secE	preprotein translocase subunit SecE	4.51793	1.29197e-15
CHF17_RS10440	CHF17_RS10440	rpmG	50S ribosomal protein L33	3.31839	2.85724e-15
CHF17_RS10545	CHF17_02074	nrdD	anaerobic ribonucleoside-triphosphate reductase	2.4679	1.57299e-16
CHF17_RS10610	CHF17_RS10610		hypothetical protein	2.73998	6.5348e-07
CHF17_RS10615	CHF17_02087		cold-shock protein	2.61089	1.91932e-06
CHF17_RS10795	CHF17_02122		TetR family transcriptional regulator	2.36537	6.10617e-05
CHF17_RS10955	CHF17_02156	sdaAB	L-serine ammonia-lyase, iron-sulfur-dependent, subunit beta	2.51727	5.99771e-28
CHF17_RS11015	CHF17_02169		sugar transporter	-3.67848	4.10976e-68
CHF17_RS11040	CHF17_02174		hypothetical protein	2.89174	9.63046e-16
CHF17_RS11100	CHF17_02186	tRNA	tRNA-Glu	2.92412	9.9043e-06
CHF17_RS11105	CHF17_02187	tRNA	tRNA-Arg	2.00324	0.000388692
CHF17_RS11110	CHF17_02188	rlmH	23S rRNA (pseudouridine(1915)-N(3))-methyltransferase RlmH	2.19868	2.08785e-05
