# Supplementary material for: Regulatory cross-talk supports resistance to Zn intoxication in Streptococcus
Source: PLoS Pathog. 2022 Jul 21;18(7):e1010607. doi: 10.1371/journal.ppat.1010607 (PMC9345489; doi:10.1371/journal.ppat.1010607)
Supplement: S4 Data — Lists of the significantly differentially expressed genes identified by RNA-sequencing analysis of ΔcovR GBS grown in THB (Ctrl) versus WT GBS grown in THB, or, ΔcovR GBS grown in THB + 0.25 mM Zn (+Zn stress) versus WT GBS grown in THB + 0.25 mM Zn, or, ΔcovR GBS grown in THB + 0.25 mM Zn versus ΔcovR GBS grown in THB (A). Genes shared and unique in the WT and ΔcovR GBS condition-to-condition comparisons of THB versus THB + 0.25 mM Zn; separated by up-regulated (B) and down-regulated genes (C). Genes shared and unique in the Ctrl vs +Zn stress conditions in strain-to-strain comparisons to dissect the effect of ΔcovR mutation; separated by up-regulated (D) and down-regulated genes (E). These were used to construct Venn diagrams in S6 Fig. (XLSX) [file ppat.1010607.s018.xlsx]

## Sheet: A. Differential genes
A. Gene lists significantly differentially expressed in the below comparisons: ±2fold and P-adj < 0.05
∆covR Ctrl vs WT Ctrl		∆covR +Zn vs WT +Zn		∆covR +Zn vs ∆covR Ctrl
Up	Down	Up	Down	Up	Down
CHF17_RS04895	CHF17_RS07695	CHF17_RS01240	CHF17_RS07685	CHF17_RS01730	CHF17_RS09085
CHF17_RS04900	CHF17_RS05040	CHF17_RS08040	CHF17_RS05035	CHF17_RS02840	CHF17_RS00625
CHF17_RS01240	CHF17_RS06410	CHF17_RS08065	CHF17_RS03320	CHF17_RS10185	CHF17_RS01790
CHF17_RS08040	CHF17_RS06370	CHF17_RS08045	CHF17_RS01695	CHF17_RS03645	CHF17_RS01045
CHF17_RS08065	CHF17_RS02005	CHF17_RS04900	CHF17_RS04105	CHF17_RS03775	CHF17_RS03390
CHF17_RS08060	CHF17_RS05020	CHF17_RS04895	CHF17_RS05050	CHF17_RS08805	CHF17_RS00105
CHF17_RS08045	CHF17_RS09405	CHF17_RS08050	CHF17_RS06975	CHF17_RS03455	CHF17_RS00170
CHF17_RS08055	CHF17_RS06315	CHF17_RS08055	CHF17_RS03785	CHF17_RS03460	CHF17_RS02720
CHF17_RS08050	CHF17_RS05030	CHF17_RS08060	CHF17_RS05850	CHF17_RS03480	CHF17_RS01050
CHF17_RS06075	CHF17_RS04805	CHF17_RS09600	CHF17_RS02065	CHF17_RS03465	CHF17_RS07155
CHF17_RS00825	CHF17_RS05125	CHF17_RS06075	CHF17_RS06910	CHF17_RS04315	CHF17_RS00110
CHF17_RS00805	CHF17_RS09655	CHF17_RS07240	CHF17_RS03760	CHF17_RS03785	CHF17_RS00175
CHF17_RS00815	CHF17_RS06390	CHF17_RS00775	CHF17_RS09365	CHF17_RS04305	CHF17_RS02725
CHF17_RS00820	CHF17_RS06400	CHF17_RS00780	CHF17_RS05980	CHF17_RS03440	CHF17_RS01040
CHF17_RS00800	CHF17_RS06405	CHF17_RS00800	CHF17_RS01680	CHF17_RS10725	CHF17_RS04465
CHF17_RS00830	CHF17_RS00395	CHF17_RS00875	CHF17_RS09085	CHF17_RS06745	CHF17_RS01035
CHF17_RS00835	CHF17_RS10945	CHF17_RS05955	CHF17_RS03670	CHF17_RS07930	CHF17_RS06825
CHF17_RS09600	CHF17_RS00385	CHF17_RS00870	CHF17_RS07695	CHF17_RS03650	CHF17_RS00115
CHF17_RS00845	CHF17_RS08340	CHF17_RS00770	CHF17_RS04230	CHF17_RS09845	CHF17_RS00180
CHF17_RS00850	CHF17_RS04810	CHF17_RS04035	CHF17_RS03795	CHF17_RS08820	CHF17_RS02730
CHF17_RS00795	CHF17_RS05015	CHF17_RS00855	CHF17_RS03430	CHF17_RS09840	CHF17_RS04475
CHF17_RS00855	CHF17_RS06395	CHF17_RS00790	CHF17_RS06715	CHF17_RS03765	CHF17_RS00630
CHF17_RS00840	CHF17_RS05035	CHF17_RS05960	CHF17_RS01690	CHF17_RS08530	CHF17_RS01795
CHF17_RS01595	CHF17_RS09130	CHF17_RS00835	CHF17_RS06065	CHF17_RS08815	CHF17_RS04480
CHF17_RS00875	CHF17_RS06175	CHF17_RS00805	CHF17_RS04405	CHF17_RS02835	CHF17_RS04470
CHF17_RS00810	CHF17_RS06830	CHF17_RS00850	CHF17_RS04135	CHF17_RS03475	CHF17_RS10495
CHF17_RS00860	CHF17_RS10950	CHF17_RS00840	CHF17_RS04150	CHF17_RS03895	CHF17_RS06215
CHF17_RS00775	CHF17_RS07130	CHF17_RS00865	CHF17_RS06505	CHF17_RS09830	CHF17_RS03160
CHF17_RS10430	CHF17_RS05055	CHF17_RS00815	CHF17_RS04470	CHF17_RS02830	CHF17_RS09090
CHF17_RS00865	CHF17_RS05720	CHF17_RS02495	CHF17_RS03635	CHF17_RS08550	CHF17_RS10490
CHF17_RS00870	CHF17_RS07125	CHF17_RS07235	CHF17_RS06660	CHF17_RS02820	CHF17_RS00120
CHF17_RS00780	CHF17_RS02000	CHF17_RS10430	CHF17_RS04130	CHF17_RS08535	CHF17_RS00185
CHF17_RS00790	CHF17_RS05685	CHF17_RS07220	CHF17_RS03630	CHF17_RS03890	CHF17_RS02735
CHF17_RS04290	CHF17_RS04800	CHF17_RS05950	CHF17_RS02870	CHF17_RS02825	CHF17_RS06240
CHF17_RS05825	CHF17_RS06065	CHF17_RS04720	CHF17_RS06430	CHF17_RS02810	CHF17_RS04725
CHF17_RS07240	CHF17_RS04795	CHF17_RS00845	CHF17_RS06905	CHF17_RS03470	CHF17_RS01215
CHF17_RS03860	CHF17_RS05690	CHF17_RS00820	CHF17_RS03770	CHF17_RS07615	CHF17_RS06245
CHF17_RS09915	CHF17_RS09135	CHF17_RS00860	CHF17_RS05870	CHF17_RS03900	CHF17_RS07380
CHF17_RS07235	CHF17_RS07135	CHF17_RS07210	CHF17_RS01290	CHF17_RS07610	CHF17_RS09305
CHF17_RS00880	CHF17_RS04850	CHF17_RS04290	CHF17_RS04100	CHF17_RS07875	CHF17_RS06970
CHF17_RS00770	CHF17_RS07055	CHF17_RS07205	CHF17_RS09930		CHF17_RS00635
CHF17_RS10970	CHF17_RS05695	CHF17_RS00830	CHF17_RS02255		CHF17_RS01800
CHF17_RS07230	CHF17_RS09520	CHF17_RS07230	CHF17_RS03775		CHF17_RS06220
CHF17_RS02495	CHF17_RS02065	CHF17_RS07200	CHF17_RS10365		CHF17_RS10970
CHF17_RS07220	CHF17_RS06835	CHF17_RS07195	CHF17_RS07600		CHF17_RS03165
CHF17_RS09905	CHF17_RS04815	CHF17_RS00825	CHF17_RS02825		CHF17_RS09980
CHF17_RS07225	CHF17_RS05715	CHF17_RS07225	CHF17_RS05140		CHF17_RS09300
CHF17_RS07215	CHF17_RS08120	CHF17_RS04090	CHF17_RS06060		CHF17_RS10100
CHF17_RS05225	CHF17_RS05700	CHF17_RS04040	CHF17_RS08070		CHF17_RS09900
CHF17_RS05210	CHF17_RS02060	CHF17_RS00795	CHF17_RS10370		CHF17_RS06225
CHF17_RS05220	CHF17_RS05705	CHF17_RS04045	CHF17_RS05455		CHF17_RS10095
CHF17_RS02500	CHF17_RS05710	CHF17_RS04085	CHF17_RS07540		CHF17_RS10105
CHF17_RS05215	CHF17_RS02055	CHF17_RS07215	CHF17_RS06510		CHF17_RS06235
CHF17_RS03850	CHF17_RS09975	CHF17_RS04075	CHF17_RS10300		CHF17_RS07385
CHF17_RS07210	CHF17_RS09775	CHF17_RS02500	CHF17_RS04410
CHF17_RS07205	CHF17_RS09980	CHF17_RS00880	CHF17_RS09715
CHF17_RS07195	CHF17_RS09395	CHF17_RS04050	CHF17_RS02820
CHF17_RS07200	CHF17_RS10475	CHF17_RS04055	CHF17_RS05120
CHF17_RS02780	CHF17_RS08125	CHF17_RS05275	CHF17_RS10375
CHF17_RS05275	CHF17_RS08130	CHF17_RS00810	CHF17_RS06830
CHF17_RS05955	CHF17_RS09730	CHF17_RS04070	CHF17_RS07845
CHF17_RS05960	CHF17_RS09385	CHF17_RS04080	CHF17_RS06980
CHF17_RS04035	CHF17_RS05835	CHF17_RS04060	CHF17_RS05055
CHF17_RS00990	CHF17_RS10410	CHF17_RS01000	CHF17_RS05135
CHF17_RS04585	CHF17_RS09390	CHF17_RS06580	CHF17_RS06835
CHF17_RS02905	CHF17_RS09410	CHF17_RS00990	CHF17_RS02830
CHF17_RS00975	CHF17_RS07050	CHF17_RS00995	CHF17_RS07935
CHF17_RS04040	CHF17_RS03245	CHF17_RS04065	CHF17_RS07550
CHF17_RS00970	CHF17_RS04480	CHF17_RS00765	CHF17_RS05125
CHF17_RS04720	CHF17_RS08330	CHF17_RS01595	CHF17_RS11015
CHF17_RS00985	CHF17_RS06255	CHF17_RS09830	CHF17_RS05145
CHF17_RS03955	CHF17_RS08335	CHF17_RS01005	CHF17_RS05130
CHF17_RS00980	CHF17_RS00320	CHF17_RS06585	CHF17_RS08335
CHF17_RS03980	CHF17_RS04465	CHF17_RS05215	CHF17_RS02090
CHF17_RS09900	CHF17_RS04475	CHF17_RS05210	CHF17_RS08330
CHF17_RS05950	CHF17_RS04470	CHF17_RS00415	CHF17_RS02835
CHF17_RS00965	CHF17_RS04575	CHF17_RS02905	CHF17_RS02815
CHF17_RS00995	CHF17_RS10375	CHF17_RS05965	CHF17_RS10330
CHF17_RS01000	CHF17_RS00315	CHF17_RS00985	CHF17_RS01535
CHF17_RS04090	CHF17_RS01555	CHF17_RS00945	CHF17_RS01555
CHF17_RS02910	CHF17_RS03250	CHF17_RS03655	CHF17_RS01540
CHF17_RS00955	CHF17_RS10325	CHF17_RS00955	CHF17_RS01550
CHF17_RS04085	CHF17_RS09485	CHF17_RS00920	CHF17_RS02280
CHF17_RS00960	CHF17_RS03405	CHF17_RS05225	CHF17_RS10325
CHF17_RS01005	CHF17_RS01535	CHF17_RS00950	CHF17_RS01545
CHF17_RS03755	CHF17_RS01550	CHF17_RS05220	CHF17_RS09485
CHF17_RS00910	CHF17_RS09490	CHF17_RS00940	CHF17_RS02805
CHF17_RS00765	CHF17_RS02090	CHF17_RS00935	CHF17_RS02795
CHF17_RS00905	CHF17_RS01545	CHF17_RS00960	CHF17_RS02790
CHF17_RS04045	CHF17_RS10330	CHF17_RS09850	CHF17_RS09490
CHF17_RS00900	CHF17_RS01540	CHF17_RS00930	CHF17_RS02810
CHF17_RS10725	CHF17_RS00310	CHF17_RS08030	CHF17_RS02800
CHF17_RS00755	CHF17_RS00290	CHF17_RS04180	CHF17_RS09495
CHF17_RS02895	CHF17_RS02280	CHF17_RS09310	CHF17_RS08400
CHF17_RS04075	CHF17_RS09495	CHF17_RS02910	CHF17_RS08405
CHF17_RS04050	CHF17_RS00305	CHF17_RS05825
CHF17_RS04070	CHF17_RS00300	CHF17_RS00925
CHF17_RS04055	CHF17_RS05980	CHF17_RS09835
CHF17_RS00950	CHF17_RS00295	CHF17_RS00980
CHF17_RS00945	CHF17_RS05735	CHF17_RS00970
CHF17_RS00920	CHF17_RS05725	CHF17_RS01355
CHF17_RS04060	CHF17_RS05730	CHF17_RS02330
CHF17_RS09830	CHF17_RS08400	CHF17_RS03955
CHF17_RS04065	CHF17_RS06260	CHF17_RS00900
CHF17_RS01045	CHF17_RS05790	CHF17_RS08035
CHF17_RS10965	CHF17_RS05740	CHF17_RS09845
CHF17_RS04080	CHF17_RS05795	CHF17_RS00905
CHF17_RS09095	CHF17_RS05765	CHF17_RS00975
CHF17_RS00925	CHF17_RS05770	CHF17_RS09840
CHF17_RS00930	CHF17_RS05745	CHF17_RS08410
CHF17_RS10500	CHF17_RS05800	CHF17_RS03950
CHF17_RS10505	CHF17_RS05750	CHF17_RS06970
CHF17_RS03930	CHF17_RS05760	CHF17_RS00760
CHF17_RS00750	CHF17_RS05755	CHF17_RS09825
CHF17_RS00915	CHF17_RS10405	CHF17_RS00965
CHF17_RS00940	CHF17_RS05775	CHF17_RS05820
CHF17_RS05640	CHF17_RS05780	CHF17_RS00755
CHF17_RS06580	CHF17_RS05785	CHF17_RS10435
CHF17_RS00935	CHF17_RS08405	CHF17_RS00910
CHF17_RS05965		CHF17_RS00895
CHF17_RS05635		CHF17_RS10105
CHF17_RS01040		CHF17_RS10100
CHF17_RS01035		CHF17_RS10095
CHF17_RS01050		CHF17_RS09820
CHF17_RS05645		CHF17_RS09095
CHF17_RS10125		CHF17_RS01010
CHF17_RS03780		CHF17_RS05090
CHF17_RS09835		CHF17_RS00915
CHF17_RS10080		CHF17_RS09325
CHF17_RS03460		CHF17_RS00750
CHF17_RS03960		CHF17_RS00890
CHF17_RS03465		CHF17_RS08850
CHF17_RS04580		CHF17_RS02895
CHF17_RS09825		CHF17_RS04455
CHF17_RS03470		CHF17_RS10335
CHF17_RS03950		CHF17_RS00150
CHF17_RS05630		CHF17_RS03930
CHF17_RS10335		CHF17_RS02310
CHF17_RS10010		CHF17_RS01335
CHF17_RS08535		CHF17_RS01770
CHF17_RS08035		CHF17_RS02700
CHF17_RS10060		CHF17_RS00085
CHF17_RS03940		CHF17_RS00605
CHF17_RS03760		CHF17_RS00630
CHF17_RS03475		CHF17_RS01795
CHF17_RS02875		CHF17_RS09915
CHF17_RS03945		CHF17_RS02335
CHF17_RS06585		CHF17_RS10440
CHF17_RS10350		CHF17_RS00625
CHF17_RS09820		CHF17_RS01790
CHF17_RS10040		CHF17_RS05640
CHF17_RS03775		CHF17_RS08500
CHF17_RS00760		CHF17_RS01300
CHF17_RS10005		CHF17_RS02560
CHF17_RS03455		CHF17_RS01360
CHF17_RS02460		CHF17_RS03940
CHF17_RS02825		CHF17_RS02650
CHF17_RS02840		CHF17_RS02460
CHF17_RS03765		CHF17_RS09515
CHF17_RS02330		CHF17_RS03070
CHF17_RS06755		CHF17_RS03945
CHF17_RS07190		CHF17_RS05645
CHF17_RS09840		CHF17_RS00885
CHF17_RS03965		CHF17_RS05635
CHF17_RS10055		CHF17_RS03660
CHF17_RS09500		CHF17_RS11100
CHF17_RS04605		CHF17_RS08490
CHF17_RS05245		CHF17_RS09870
CHF17_RS04010		CHF17_RS01940
CHF17_RS00895		CHF17_RS11040
CHF17_RS06750		CHF17_RS09505
CHF17_RS10135		CHF17_RS08015
CHF17_RS05090		CHF17_RS07300
CHF17_RS10090		CHF17_RS07795
CHF17_RS04030		CHF17_RS04305
CHF17_RS10065		CHF17_RS09815
CHF17_RS01355		CHF17_RS08950
CHF17_RS04705		CHF17_RS00220
CHF17_RS04600		CHF17_RS10610
CHF17_RS09505		CHF17_RS01925
CHF17_RS03450		CHF17_RS04705
CHF17_RS10185		CHF17_RS07190
CHF17_RS03975		CHF17_RS08020
CHF17_RS03480		CHF17_RS05945
CHF17_RS04455		CHF17_RS02465
CHF17_RS04180		CHF17_RS01215
CHF17_RS10320		CHF17_RS10340
CHF17_RS10175		CHF17_RS04315
CHF17_RS09310		CHF17_RS09995
CHF17_RS09515		CHF17_RS10615
CHF17_RS10115		CHF17_RS08935
CHF17_RS10035		CHF17_RS04585
CHF17_RS06825		CHF17_RS00635
CHF17_RS02335		CHF17_RS01800
CHF17_RS03445		CHF17_RS10955
CHF17_RS09850		CHF17_RS02780
CHF17_RS01015		CHF17_RS08660
CHF17_RS10085		CHF17_RS00250
CHF17_RS10490		CHF17_RS00225
CHF17_RS09845		CHF17_RS08025
CHF17_RS10130		CHF17_RS10215
CHF17_RS05605		CHF17_RS09860
CHF17_RS10180		CHF17_RS02875
CHF17_RS03690		CHF17_RS10545
CHF17_RS10030		CHF17_RS05630
CHF17_RS02560		CHF17_RS10320
CHF17_RS07420		CHF17_RS00420
CHF17_RS02670		CHF17_RS04580
CHF17_RS04610		CHF17_RS10090
CHF17_RS10120		CHF17_RS09865
CHF17_RS10305		CHF17_RS10070
CHF17_RS07785		CHF17_RS09050
CHF17_RS02845		CHF17_RS09810
CHF17_RS07395		CHF17_RS08495
CHF17_RS06730		CHF17_RS04320
CHF17_RS09335		CHF17_RS05245
CHF17_RS04025		CHF17_RS08945
CHF17_RS02820		CHF17_RS07110
CHF17_RS09815		CHF17_RS10795
CHF17_RS03820		CHF17_RS10210
CHF17_RS02830		CHF17_RS01765
CHF17_RS01925		CHF17_RS07115
CHF17_RS08090		CHF17_RS07660
CHF17_RS03825		CHF17_RS01725
CHF17_RS00890		CHF17_RS00640
CHF17_RS07615		CHF17_RS01805
CHF17_RS10095		CHF17_RS08005
CHF17_RS10495		CHF17_RS08090
CHF17_RS10870		CHF17_RS09305
CHF17_RS03655		CHF17_RS00145
CHF17_RS00230		CHF17_RS09855
CHF17_RS07515		CHF17_RS04310
CHF17_RS04185		CHF17_RS10085
CHF17_RS08840		CHF17_RS00785
CHF17_RS05820		CHF17_RS01015
CHF17_RS00220		CHF17_RS01450
CHF17_RS01700		CHF17_RS00105
CHF17_RS07415		CHF17_RS00170
CHF17_RS07400		CHF17_RS02720
CHF17_RS00145		CHF17_RS02510
CHF17_RS00225		CHF17_RS03980
CHF17_RS05230		CHF17_RS01365
CHF17_RS00650		CHF17_RS01755
CHF17_RS01815		CHF17_RS00730
CHF17_RS08085		CHF17_RS08840
CHF17_RS10105		CHF17_RS09500
CHF17_RS11100		CHF17_RS03720
CHF17_RS09305		CHF17_RS04440
CHF17_RS08015		CHF17_RS10205
CHF17_RS03440		CHF17_RS11110
CHF17_RS08710		CHF17_RS09905
CHF17_RS05970		CHF17_RS07120
CHF17_RS00885		CHF17_RS01760
CHF17_RS10100		CHF17_RS06485
CHF17_RS10110		CHF17_RS10075
CHF17_RS03685		CHF17_RS04030
CHF17_RS04700		CHF17_RS02760
CHF17_RS06725		CHF17_RS01715
CHF17_RS04020		CHF17_RS04020
CHF17_RS10000		CHF17_RS00575
CHF17_RS02740		CHF17_RS02505
CHF17_RS09345		CHF17_RS05625
CHF17_RS07390		CHF17_RS08010
CHF17_RS02835		CHF17_RS08665
CHF17_RS00125		CHF17_RS02340
CHF17_RS00190		CHF17_RS02445
CHF17_RS08845		CHF17_RS02785
CHF17_RS07405		CHF17_RS03975
CHF17_RS07790		CHF17_RS00645
CHF17_RS01920		CHF17_RS01810
CHF17_RS09035		CHF17_RS01730
		CHF17_RS02770
		CHF17_RS11105

## Sheet: B. Up-reg +Zn stress
B. Venn analysis of up-regulated genes that are shared and unique in comparing ∆covR to WT in response to Zn stress
shared up-regulated genes between WT and covR in response to Zn stress (40)				WT +Zn vs WT Ctrl		∆covR +Zn vs ∆covR Ctrl
locus_tag	Old_locus_tag	annotation	gene	FC	Padj	FC	Padj
CHF17_RS02810	CHF17_00556	hypothetical protein		26.3773	0	3.11401	0.0456933
CHF17_RS02820	CHF17_00559	AraC family transcriptional regulator		20.4662	6.49994e-240	2.84416	0.00303059
CHF17_RS02825	CHF17_00560	DUF2316 domain-containing protein		21.3542	2.9054e-209	2.92269	0.00286894
CHF17_RS02830	CHF17_RS02830	4-carboxymuconolactone decarboxylase		22.8197	2.76951e-254	2.76079	0.00247155
CHF17_RS02835	CHF17_00562	cupin domain-containing protein		30.6103	0	2.59498	0.00455487
CHF17_RS02840	CHF17_00563	MerR family transcriptional regulator	soxR	9.74878	3.06266e-232	2.00956	0.00959087
CHF17_RS02855	CHF17_00567	cation transporter	czcD	4.17111	8.20079e-48	2.66838	0
CHF17_RS03180	CHF17_00632	phospho-sugar mutase		17.2925	0	2.88996	0
CHF17_RS03440	CHF17_00685	hypothetical protein		4.04009	2.41612e-61	2.11752	7.95902e-09
CHF17_RS03455	CHF17_00688	IS3 family transposase		7.56401	6.10867e-208	2.06335	0.000120844
CHF17_RS03460	CHF17_RS03460	transposase		7.87749	3.56055e-204	2.07853	0.000100991
CHF17_RS03465	CHF17_RS03465	NINE protein		7.69236	4.52034e-134	2.09352	0.000649682
CHF17_RS03470	CHF17_00689	ABC transporter permease	vex1	8.79162	7.29852e-111	3.27784	3.76858e-06
CHF17_RS03475	CHF17_00690	ABC transporter ATP-binding protein	vex2	8.48327	1.32238e-164	2.64264	0.000108492
CHF17_RS03480	CHF17_00691	ABC transporter permease	vex3_1	5.69967	3.57192e-145	2.08594	0.000397404
CHF17_RS03645	CHF17_00722	DUF4366 domain-containing protein		5.95323	6.48718e-12	2.03438	0.0386355
CHF17_RS03650	CHF17_00723	DNA topoisomerase III	topA_1	7.75767	2.14055e-15	2.25574	0.00839052
CHF17_RS03765	CHF17_00744	DNA translocase FtsK		11.8229	4.8102e-25	2.4791	0.00032619
CHF17_RS03775	CHF17_00745	XRE family transcriptional regulator		15.1199	6.3219e-46	2.04279	0.00132649
CHF17_RS03785	CHF17_00747	antirestriction protein ArdA		7.34016	1.14587e-17	2.10559	0.00348374
CHF17_RS03890	CHF17_00761	sigma-70 family RNA polymerase sigma factor		4.43217	9.3333e-16	2.91903	0.000153158
CHF17_RS03895	CHF17_RS03895	conjugal transfer protein		3.93243	6.09449e-07	2.65167	0.000877928
CHF17_RS03900	CHF17_00762	hypothetical protein		4.57553	8.37324e-07	3.52633	9.75099e-05
CHF17_RS06745	CHF17_01330	hypothetical protein		3.64913	1.64567e-19	2.18562	6.92701e-06
CHF17_RS07610	CHF17_01506	peptidase		4.49313	2.14525e-99	3.75827	0.00743222
CHF17_RS07615	CHF17_01507	peptidase		5.45741	7.02346e-67	3.31736	0.000187117
CHF17_RS07875	CHF17_01552	ABC transporter ATP-binding protein	nikE	11.9958	2.57555e-125	6.16023	0.00399914
CHF17_RS07930	CHF17_01564	DUF3397 domain-containing protein		3.58636	3.36598e-23	2.18568	6.32133e-07
CHF17_RS07965	CHF17_01572	metal ABC transporter substrate-binding protein	mtsA	7.75407	1.67734e-59	2.64708	0
CHF17_RS08530	CHF17_01679	hypothetical protein	endA_2	3.97301	1.14823e-19	2.51281	6.6989e-06
CHF17_RS08535	CHF17_01680	hypothetical protein		9.59261	4.82379e-22	2.88858	1.37545e-06
CHF17_RS08550	CHF17_RS08550	hypothetical protein		6.21011	2.65407e-12	2.82234	0.000683965
CHF17_RS08805	CHF17_01732	hypothetical protein		2.43316	4.85606e-23	2.05223	0.00010443
CHF17_RS08815	CHF17_01734	hypothetical protein		2.98009	1.36611e-18	2.56291	3.9069e-05
CHF17_RS08820	CHF17_RS08820	hypothetical protein		2.74144	1.71557e-11	2.43721	5.80104e-05
CHF17_RS10185	CHF17_02001	Hg(II)-responsive transcriptional regulator	merR	7.74968	3.93539e-53	2.02576	0.000126428
CHF17_RS10725	CHF17_02108	peptidase	ykoI	8.73598	2.86211e-58	2.15188	0.00627051
CHF17_RS11045	CHF17_02175	arginine deiminase	arcA	21.1564	2.96529e-209	3.36946	0
CHF17_RS11050	CHF17_RS11050	GNAT family N-acetyltransferase		16.8107	1.27294e-260	3.40327	0
CHF17_RS11065	CHF17_02179	carbamate kinase	arcC	23.4799	1.30159e-205	3.21097	0
Genes up-regulated in WT GBS ony in response to Zn stress(189)				WT +Zn vs WT Ctrl		∆covR +Zn vs ∆covR Ctrl
locus_tag	Old_locus_tag	annotation	gene	FC	Padj	FC	Padj
CHF17_RS00335	CHF17_00064	putative N-acetylmannosamine-6-phosphate 2-epimerase		3.8609	3.62745e-08	1.6503	0.075096
CHF17_RS00345	CHF17_00066	sugar ABC transporter permease		2.75382	2.86685e-05	1.16966	0.601147
CHF17_RS00350	CHF17_00067	carbohydrate ABC transporter permease		2.32128	2.38706e-05	1.26206	0.398501
CHF17_RS00825	CHF17_00161	hypothetical protein		2.22635	8.97646e-06	-1.16239	0.494055
CHF17_RS01170	CHF17_RS01170	hypothetical protein		2.54056	0.0464871	1.48837	0.600751
CHF17_RS01175	CHF17_00232	ABC transporter permease		3.91482	4.06178e-05	-2.23534	0.633411
CHF17_RS01180	CHF17_00233	ABC transporter ATP-binding protein		2.76583	0.000118753	-2.50682	0
CHF17_RS01195	CHF17_00236	argininosuccinate synthase	argG	2.59728	5.39368e-20	1.29386	0.103423
CHF17_RS01200	CHF17_00237	argininosuccinate lyase	argH	2.57888	4.80098e-16	1.10476	0.544305
CHF17_RS01420	CHF17_00283	type II secretion system F family protein	cglB	2.41716	5.15883e-12	1.337	0.0987505
CHF17_RS01570	CHF17_00312	PRD domain-containing protein		2.7112	1.00116e-15	1.23043	0.261429
CHF17_RS01575	CHF17_00313	PTS lactose transporter subunit IIB		2.78648	3.92196e-08	1.05856	0.846062
CHF17_RS01580	CHF17_00314	PTS ascorbate transporter subunit IIC		2.48467	1.73538e-13	1.13323	0.543706
CHF17_RS01585	CHF17_00315	transketolase		2.19003	6.91383e-12	1.0117	0.95815
CHF17_RS01595	CHF17_00317	oxidoreductase		2.33342	1.10244e-07	-1.12955	0.654581
CHF17_RS01680	CHF17_00333	hypothetical protein		5.68581	2.86855e-28	1.62756	0.0709981
CHF17_RS01685	CHF17_00334	hypothetical protein		4.1125	1.68455e-33	1.367	0.0695329
CHF17_RS01690	CHF17_00335	hypothetical protein		5.79934	3.41854e-29	1.44405	0.0704799
CHF17_RS01695	CHF17_00336	hypothetical protein		5.76592	1.09452e-18	1.51074	0.0696538
CHF17_RS01700	CHF17_00337	hypothetical protein		4.42877	2.89858e-09	1.25394	0.471524
CHF17_RS02250	CHF17_00445	PTS lactose/cellobiose transporter subunit IIA	celC	5.91391	1.82558e-11	1.53777	0.110229
CHF17_RS02255	CHF17_00446	PTS sugar transporter subunit IIB		5.13215	9.61782e-11	1.40464	0.161828
CHF17_RS02260	CHF17_00447	PTS sugar transporter subunit IIC	celB2	2.25184	3.36154e-10	1.14398	0.333399
CHF17_RS02265	CHF17_00448	formate C-acetyltransferase/glycerol dehydratase family glycyl radical enzyme	pflD-1	2.11842	5.02356e-08	1.06192	0.754076
CHF17_RS02295	CHF17_RS02295	hypothetical protein		2.43568	0.000489701	1.12568	0.768386
CHF17_RS02670	CHF17_00526	BMP family ABC transporter substrate-binding protein		2.61394	3.7145e-11	1.0442	0.830488
CHF17_RS02780	CHF17_00548	hypothetical protein		2.79856	9.72289e-08	1.14685	0.528631
CHF17_RS02790	CHF17_00552	class 1b ribonucleoside-diphosphate reductase subunit beta	nrdF	27.2205	1.24228e-262	3.46104	0.0682427
CHF17_RS02795	CHF17_00553	class Ib ribonucleoside-diphosphate reductase assembly flavoprotein NrdI	nrdI	26.6666	3.47986e-276	3.47235	0.0517257
CHF17_RS02800	CHF17_00554	class 1b ribonucleoside-diphosphate reductase subunit alpha	nrdE	30.0742	6.47759e-185	3.52896	0.062723
CHF17_RS02805	CHF17_00555	cell surface protein	lrrG	25.8674	2.64075e-179	3.33523	0.0695329
CHF17_RS02815	CHF17_RS02815	IS3-like element IS861 family transposase		5.18828	1.14192e-169	1.10105	0.532824
CHF17_RS02845	CHF17_00564	Zn-dependent alcohol dehydrogenase	adhC	3.49994	4.52806e-55	1.55893	0.0979894
CHF17_RS02850	CHF17_00566	aldo/keto reductase		4.47292	1.4336e-97	3.10385	0.110695
CHF17_RS02895	CHF17_RS02895	hypothetical protein		2.17841	4.22877e-05	1.67709	0.0342584
CHF17_RS03445	CHF17_RS03445	transposase		4.61183	8.70481e-137	1.71353	7.69555e-05
CHF17_RS03450	CHF17_00687	IS3 family transposase		5.83235	4.1927e-181	1.61963	0.000916885
CHF17_RS03485	CHF17_00692	DNA-binding response regulator	vncR	2.01857	1.76073e-17	1.90361	0.000457915
CHF17_RS03495	CHF17_00694	IS3 family transposase		2.27344	3.42604e-19	1.58637	0.00292283
CHF17_RS03590	CHF17_00711	nucleoside triphosphate hydrolase	dnaI_1	3.465	0.000989768	1.29056	0.547625
CHF17_RS03595	CHF17_00712	PcfB family protein		4.52532	2.71255e-06	1.59099	0.305556
CHF17_RS03600	CHF17_00713	conjugal transfer protein TraG	traG	2.63461	6.5195e-06	1.29424	0.344656
CHF17_RS03605	CHF17_00714	hypothetical protein		8.65029	0.000419768	2.17019	0.342151
CHF17_RS03610	CHF17_00715	conjugative transfer protein		4.10149	0.00590587	2.70049	0.201748
CHF17_RS03615	CHF17_00716	hypothetical protein		3.89897	3.21012e-05	1.14347	0.772825
CHF17_RS03620	CHF17_00717	hypothetical protein		3.21223	0.0131692	2.11988	0.30873
CHF17_RS03625	CHF17_00718	PrgI family protein		5.00096	0.00247399	2.11012	0.319335
CHF17_RS03630	CHF17_00719	DUF87 domain-containing protein		4.00887	4.89274e-16	1.65899	0.0860889
CHF17_RS03635	CHF17_00720	CHAP domain-containing protein		5.61279	3.62195e-21	1.43684	0.206157
CHF17_RS03640	CHF17_00721	hypothetical protein		9.30673	0.000694197	3.7835	0.185742
CHF17_RS03665	CHF17_00726	helicase		2.645	1.56342e-14	1.21916	0.193061
CHF17_RS03670	CHF17_00727	DUF4368 domain-containing protein		3.90431	1.42366e-20	1.39219	0.0996653
CHF17_RS03675	CHF17_00728	TnpV protein		2.39937	3.07319e-05	1.19081	0.608697
CHF17_RS03685	CHF17_00730	circadian clock protein KaiC		4.26975	2.16114e-11	1.5118	0.138645
CHF17_RS03690	CHF17_00731	plasmid recombination protein		6.70051	9.61706e-19	1.67521	0.0695808
CHF17_RS03695	CHF17_RS03695	hypothetical protein		5.57756	0.000555624	1.6177	0.358364
CHF17_RS03700	CHF17_00732	helicase		2.96877	1.2409e-10	1.56522	0.0190983
CHF17_RS03755	CHF17_00742	DUF961 domain-containing protein		12.9922	1.69454e-10	1.52795	0.302282
CHF17_RS03760	CHF17_00743	DUF961 domain-containing protein		12.5151	8.56973e-14	1.91663	0.0787589
CHF17_RS03770	CHF17_RS03770	hypothetical protein		29.1953	4.25239e-05	1.71998	0.46921
CHF17_RS03780	CHF17_00746	hypothetical protein		8.5692	1.71216e-12	1.86934	0.0423894
CHF17_RS03790	CHF17_00748	conjugal transfer protein		6.18001	3.5996e-13	1.54395	0.206157
CHF17_RS03795	CHF17_00749	ATP/GTP-binding protein		3.83497	1.71216e-12	1.36274	0.221766
CHF17_RS03820	CHF17_00753	tetracycline resistance ribosomal protection protein Tet(M)	tet(M)	2.981	7.6344e-28	1.22352	0.0392821
CHF17_RS03825	CHF17_RS03825	conjugal transfer protein		2.15473	3.66531e-06	1.29709	0.157961
CHF17_RS03835	CHF17_RS03835	hypothetical protein		2.37905	1.26165e-17	1.21091	0.363413
CHF17_RS03840	CHF17_RS03840	transcriptional regulator		3.35217	0.00196427	1.18333	0.764399
CHF17_RS03850	CHF17_00756	sigma-70 family RNA polymerase sigma factor		11.2783	1.49982e-08	1.87801	0.0622903
CHF17_RS03855	CHF17_00757	helix-turn-helix domain-containing protein		5.28734	0.00015862	2.12836	0.0794296
CHF17_RS03860	CHF17_RS03860	hypothetical protein		23.8786	0.000565992	1.71061	0.494055
CHF17_RS03865	CHF17_00758	excisionase		6.93926	0.00113977	2.06893	0.19156
CHF17_RS03885	CHF17_RS03885	hypothetical protein		2.16497	7.15971e-09	1.40219	0.0819474
CHF17_RS03960	CHF17_00775	hypothetical protein	ap1-2	2.77584	1.73751e-10	-1.00182	0.994711
CHF17_RS03965	CHF17_00776	class C sortase	srtC1	2.70348	1.87586e-11	-1.00092	0.997613
CHF17_RS03970	CHF17_00777	class C sortase	srtC2	2.12857	7.29754e-07	1.06105	0.773769
CHF17_RS03985	CHF17_00780	hypothetical protein		2.462	8.59588e-10	1.13235	0.617685
CHF17_RS03990	CHF17_RS03990	hypothetical protein		2.0109	0.00113977	1.19429	0.558891
CHF17_RS04000	CHF17_RS04000	hypothetical protein		2.55208	9.96143e-30	1.63405	0.000169038
CHF17_RS04005	CHF17_RS04005	hypothetical protein		2.24203	2.07094e-31	1.11542	0.512769
CHF17_RS04010	CHF17_00783	hypothetical protein		2.34492	0.0333828	1.67795	0.185753
CHF17_RS04015	CHF17_00784	serine hydrolase		2.06019	6.00487e-23	1.18083	0.143865
CHF17_RS04030	CHF17_00788	multidrug ABC transporter permease		2.13576	8.18756e-24	1.64839	3.33171e-08
CHF17_RS04110	CHF17_00804	hypothetical protein		2.03551	5.77486e-07	-1.08278	0.773335
CHF17_RS04140	CHF17_00811	alpha/beta hydrolase		2.20294	2.17308e-09	1.24561	0.278855
CHF17_RS04170	CHF17_00817	DNA/RNA non-specific endonuclease		2.01883	7.16796e-15	1.15509	0.117537
CHF17_RS04210	CHF17_00825	sugar transporter		2.10321	5.03071e-05	1.11542	0.700991
CHF17_RS04370	CHF17_00857	group II intron reverse transcriptase/maturase	ltrA	2.32893	1.04721e-20	1.01727	0.917911
CHF17_RS04585	CHF17_00900	cell surface protein		2.97856	2.10228e-22	1.35961	0.0140395
CHF17_RS04675	CHF17_00919	PRD domain-containing protein		2.22842	1.3193e-22	-1.01979	0.912038
CHF17_RS04695	CHF17_00923	glycerate kinase	garK	2.96596	5.26518e-08	1.76266	0.0894499
CHF17_RS04700	CHF17_00924	GntP family permease	gntP	4.2253	1.68159e-14	1.99879	0.0606951
CHF17_RS04895	CHF17_00960	hypothetical protein	fbsB	3.85878	2.65796e-16	-1.29811	0.278855
CHF17_RS04900	CHF17_00961	hypothetical protein		2.86899	1.18949e-10	-1.2604	0.281267
CHF17_RS05130	CHF17_01008	branched-chain alpha-keto acid dehydrogenase subunit E2		2.5096	1.85607e-06	1.1258	0.618387
CHF17_RS05135	CHF17_01009	dihydrolipoyl dehydrogenase	lpdA	2.15822	5.65097e-11	-1.07053	0.681972
CHF17_RS05145	CHF17_RS05145	hypothetical protein		2.51442	1.70048e-19	1.12651	0.567112
CHF17_RS05150	CHF17_01011	group II intron reverse transcriptase/maturase	ltrA	2.33165	3.9341e-21	1.02676	0.85917
CHF17_RS05460	CHF17_01071	peptidase S41		2.20921	7.06504e-13	1.38209	0.0225128
CHF17_RS05635	CHF17_01106	iron ABC transporter ATP-binding protein		2.14136	4.5009e-17	1.67023	0.000689478
CHF17_RS05640	CHF17_01107	hypothetical protein		2.23394	7.39105e-17	1.86239	4.61239e-05
CHF17_RS06505	CHF17_01280	acetolactate decarboxylase	budA	2.02961	0.000126568	1.25604	0.155155
CHF17_RS06510	CHF17_01281	acetolactate synthase AlsS	alsS	2.10587	0.000194052	1.18083	0.37203
CHF17_RS06630	CHF17_01305	pullulanase		3.04298	2.26929e-29	1.50158	0.00359807
CHF17_RS06750	CHF17_RS06750	LysR family transcriptional regulator		4.06416	1.43115e-15	1.86199	0.000556088
CHF17_RS06755	CHF17_RS06755	IS3 family transposase		2.488	2.68406e-32	1.42414	0.00299174
CHF17_RS06760	CHF17_01333	IS3-like element ISSag2 family transposase		2.39895	5.24341e-46	1.07558	0.58729
CHF17_RS06850	CHF17_RS06850	hypothetical protein		2.31531	1.87882e-06	1.23526	0.470973
CHF17_RS06905	CHF17_01361	diacylglycerol kinase family lipid kinase	udpK	2.81055	6.67711e-09	1.22815	0.278607
CHF17_RS06910	CHF17_01362	hypothetical protein		2.20549	1.1081e-30	1.24705	0.231821
CHF17_RS07030	CHF17_01387	DUF2127 domain-containing protein		3.26723	1.22091e-43	1.58524	0.00749066
CHF17_RS07390	CHF17_01460	sortase		2.84281	3.49627e-15	1.65908	0.00878381
CHF17_RS07395	CHF17_01461	hypothetical protein		2.24842	2.48888e-08	1.54592	0.0584378
CHF17_RS07400	CHF17_01462	class C sortase		2.43195	4.83981e-09	1.56759	0.0327617
CHF17_RS07405	CHF17_01463	hypothetical protein		2.03102	2.55179e-05	1.32857	0.221766
CHF17_RS07410	CHF17_01464	hypothetical protein	inlA	2.18781	1.93843e-05	1.32508	0.205935
CHF17_RS07415	CHF17_01465	signal peptidase I	lepB	2.13817	1.88987e-06	1.33675	0.0798929
CHF17_RS07420	CHF17_01466	hypothetical protein		2.09968	1.31728e-06	1.19339	0.248848
CHF17_RS07880	CHF17_01554	ABC transporter ATP-binding protein	nikD	29.1508	8.19768e-227	5.30272	0.075096
CHF17_RS07885	CHF17_01555	ABC transporter permease	nikC	74.7006	2.04013e-305	6.44051	0.0535701
CHF17_RS07890	CHF17_01556	ABC transporter permease	nikB	59.5185	0	6.17722	0.0641618
CHF17_RS07895	CHF17_01557	nickel ABC transporter, nickel/metallophore periplasmic binding protein	nikA	40.289	0	5.03114	0.110695
CHF17_RS07935	CHF17_01566	IS3-like element IS861 family transposase		2.85805	5.97227e-51	-1.08013	0.543706
CHF17_RS07955	CHF17_01570	metal ABC transporter permease	mtsC	20.5173	1.96253e-187	3.79993	0.0569526
CHF17_RS07960	CHF17_01571	metal ABC transporter ATP-binding protein	mtsB	15.2289	2.54716e-191	3.30492	0
CHF17_RS08250	CHF17_01626	rRNA pseudouridine synthase	rluB	2.0091	2.25362e-11	1.41291	0.0209695
CHF17_RS08525	CHF17_01678	hypothetical protein		2.51277	1.31145e-07	1.807	0.0219118
CHF17_RS08545	CHF17_01683	dihydroxyacetone kinase transcriptional activator DhaS	dhaS	2.09603	1.12569e-07	1.86391	0.00106127
CHF17_RS08555	CHF17_01684	dihydroxyacetone kinase subunit DhaK	dhaK	4.43695	3.41854e-29	1.74213	0.0311337
CHF17_RS08560	CHF17_01685	dihydroxyacetone kinase subunit L	dhaL	2.34288	7.92947e-07	1.59804	0.0426736
CHF17_RS08565	CHF17_01686	PTS-dependent dihydroxyacetone kinase phosphotransferase subunit DhaM		2.25604	2.39012e-09	1.49316	0.0591968
CHF17_RS08570	CHF17_01687	aquaporin family protein	glpF-2	2.30234	5.30742e-15	1.25054	0.390856
CHF17_RS08710	CHF17_01716	aldo/keto reductase		2.02228	5.28593e-23	-1.1803	0.254734
CHF17_RS08765	CHF17_01727	LacI family transcriptional regulator	scrR	2.0205	5.56892e-14	1.52392	0.00440837
CHF17_RS08790	CHF17_RS08790	hypothetical protein		2.03405	7.16796e-15	1.71854	0.00643787
CHF17_RS08795	CHF17_01731	DUF4176 domain-containing protein		2.05481	8.40929e-15	1.48623	0.0402981
CHF17_RS09035	CHF17_01776	hypothetical protein		2.13373	1.45825e-09	-1.05884	0.79603
CHF17_RS09260	CHF17_01819	D-alanyl-lipoteichoic acid biosynthesis protein DltB	dltB	2.35645	1.32526e-41	1.63601	0.0101839
CHF17_RS09265	CHF17_01820	D-alanine--poly(phosphoribitol) ligase	dltA	2.17201	3.18946e-28	1.45146	0.105693
CHF17_RS09275	CHF17_01822	two-component sensor histidine kinase		2.50631	1.71117e-60	1.62591	0.0176759
CHF17_RS09335	CHF17_01833	carbohydrate kinase		3.42442	4.11451e-10	1.14857	0.553606
CHF17_RS09340	CHF17_01834	amidohydrolase		2.27979	1.13548e-06	1.08155	0.760686
CHF17_RS09345	CHF17_01835	PTS galactitol transporter subunit IIC		3.23839	5.1377e-10	-1.09575	0.692401
CHF17_RS09485	CHF17_01863	peroxiredoxin	ahpC	2.14536	2.67169e-11	-1.02195	0.912161
CHF17_RS09490	CHF17_01864	alkyl hydroperoxide reductase subunit F	ahpF	2.66781	6.4637e-13	1.15307	0.361397
CHF17_RS09495	CHF17_01865	tRNA-Cys	tRNA	2.81913	3.1377e-09	1.29885	0.35508
CHF17_RS09525	CHF17_01871	MFS transporter		3.26252	3.44875e-39	1.52691	0.00686248
CHF17_RS09530	CHF17_RS09530	hypothetical protein		2.7851	8.24576e-26	1.7607	0.000200575
CHF17_RS09660	CHF17_01896	NADP-dependent malic enzyme		2.28204	8.14633e-06	1.16287	0.517199
CHF17_RS09665	CHF17_01897	L-malate permease		3.08247	1.27816e-14	1.21398	0.455996
CHF17_RS09700	CHF17_01904	aldose 1-epimerase family protein		2.21012	2.27277e-23	1.51414	0.0120177
CHF17_RS09715	CHF17_RS09715	IS3-like element IS861 family transposase		2.18271	4.98843e-31	-1.14704	0.224033
CHF17_RS09910	CHF17_01947	phosphate ABC transporter permease subunit PstC	pstC	3.13236	6.06257e-05	-2.00789	0.395731
CHF17_RS09920	CHF17_01949	thymidylate kinase		2.51615	2.81886e-12	1.3508	0.159631
CHF17_RS09925	CHF17_01951	16S rRNA (uracil(1498)-N(3))-methyltransferase		2.6557	2.21301e-11	1.08583	0.744805
CHF17_RS09930	CHF17_01952	50S ribosomal protein L11 methyltransferase	prmA	3.68561	3.5863e-09	1.10152	0.788574
CHF17_RS10005	CHF17_01965	hypothetical protein		2.27633	4.65932e-07	1.2902	0.17427
CHF17_RS10010	CHF17_01966	CHAP domain-containing protein		2.36695	1.54841e-08	1.10987	0.521963
CHF17_RS10030	CHF17_01969	conjugal transfer protein		2.5199	4.29514e-10	1.30646	0.109551
CHF17_RS10035	CHF17_01970	hypothetical protein		2.19892	5.73929e-08	1.10744	0.593213
CHF17_RS10040	CHF17_01971	conjugal transfer protein		2.92671	4.23424e-23	1.2275	0.193452
CHF17_RS10055	CHF17_01974	hypothetical protein		3.35902	2.51501e-17	1.6696	0.00446634
CHF17_RS10060	CHF17_01975	hypothetical protein		2.9991	7.24018e-33	1.12353	0.368373
CHF17_RS10065	CHF17_01976	hypothetical protein		2.24741	1.132e-11	-1.0022	0.993955
CHF17_RS10080	CHF17_01979	XRE family transcriptional regulator		3.0511	2.58705e-06	1.31445	0.258575
CHF17_RS10115	CHF17_01986	hypothetical protein		2.02413	1.34076e-19	-1.1419	0.269727
CHF17_RS10120	CHF17_01987	hypothetical protein		2.93328	4.27681e-08	1.20581	0.462918
CHF17_RS10125	CHF17_01988	hypothetical protein		3.27038	1.15455e-12	-1.00527	0.985331
CHF17_RS10130	CHF17_01989	hypothetical protein		3.30768	2.12462e-11	1.04644	0.879289
CHF17_RS10135	CHF17_01990	XRE family transcriptional regulator	xre	2.62812	1.56013e-10	1.05664	0.835203
CHF17_RS10175	CHF17_01999	ISL3 family transposase		3.18	3.03971e-35	1.37465	0.00154656
CHF17_RS10180	CHF17_02000	mercury(II) reductase	merA	5.60387	1.05059e-42	1.59913	0.00032619
CHF17_RS10190	CHF17_02002	divalent metal cation transporter	mntH2	17.1631	1.47048e-188	3.50026	0.064351
CHF17_RS10300	CHF17_RS10300	IS3-like element IS861 family transposase		2.1624	4.828e-31	-1.12339	0.296372
CHF17_RS10305	CHF17_02026	PAP2 family protein		2.81992	2.47427e-20	-1.19454	0.319164
CHF17_RS10500	CHF17_02064	ABC transporter ATP-binding protein		2.22643	0.000201043	-1.09025	0.717844
CHF17_RS10505	CHF17_RS10505	ABC transporter permease		2.51709	4.19306e-05	-1.01609	0.954783
CHF17_RS10750	CHF17_02113	ornithine carbamoyltransferase 1, catabolic	argF	2.49136	6.82082e-08	1.40813	0.17141
CHF17_RS10755	CHF17_02114	sensor histidine kinase		2.30801	6.64363e-11	1.24778	0.250297
CHF17_RS10760	CHF17_02115	hypothetical protein		2.16432	1.86079e-10	1.24207	0.209376
CHF17_RS10785	CHF17_02120	DUF1304 domain-containing protein		2.10512	1.68159e-14	1.16138	0.361397
CHF17_RS10845	CHF17_02132	hypothetical protein		2.00146	9.83797e-07	1.27139	0.204081
CHF17_RS10850	CHF17_02133	hypothetical protein		2.30796	2.17308e-09	1.56421	0.0521068
CHF17_RS10855	CHF17_02134	hypothetical protein		2.82369	7.20114e-14	1.58474	0.0118914
CHF17_RS10860	CHF17_02135	hypothetical protein		2.873	1.52504e-11	1.35552	0.106056
CHF17_RS10865	CHF17_02137	hypothetical protein		3.55737	1.87768e-20	1.76208	0.00053845
CHF17_RS10970	CHF17_02159	peptidoglycan-binding protein LysM		2.0993	9.52688e-11	-2.31522	0.00143722
CHF17_RS11015	CHF17_02169	sugar transporter		2.57826	1.78536e-22	-1.14688	0.288888
CHF17_RS11055	CHF17_02177	ornithine carbamoyltransferase	arcB	29.0149	0	3.41808	0.213934
CHF17_RS11060	CHF17_02178	arginine-ornithine antiporter	arcD	28.1631	0	3.99021	0.148612
Genes up-regulated in ∆covR GBS ony in response to Zn stress(6)				WT +Zn vs WT Ctrl		∆covR +Zn vs ∆covR Ctrl
locus_tag	Old_locus_tag	annotation	gene	FC	Padj	FC	Padj
CHF17_RS01730	CHF17_00344	hypothetical protein		1.60254	0.154824	2.00899	0.0400134
CHF17_RS04305	CHF17_00844	amino acid ABC transporter permease	glnP	1.1895	0.0524269	2.11501	0.00101324
CHF17_RS04315	CHF17_00846	amino acid ABC transporter substrate-binding protein	glnH	1.11234	0.33773	2.10383	0.000975074
CHF17_RS09830	CHF17_01933	alanine racemase	alr	1.306	0.26099	2.68736	6.45001e-05
CHF17_RS09840	CHF17_01934	membrane protein	ccmB	1.42712	0.00991454	2.47141	0.000108445
CHF17_RS09845	CHF17_01935	ABC transporter ATP-binding protein	ccmA	1.17744	0.170863	2.39248	0.000118554

## Sheet: C. Down-reg +Zn stress
C. Venn analysis of down-regulated genes that are shared and unique in comparing ∆covR to WT in response to Zn stress
shared down-regulated genes between WT and covR in response to Zn stress (34)				WT +Zn vs WT Ctrl		∆covR +Zn vs ∆covR Ctrl
locus_tag	Old_locus_tag	annotation	gene	FC	Padj	FC	Padj
CHF17_RS00105	CHF17_00018	tRNA-Val		-5.02903	1.05341e-14	-4.51663	2.50244e-07
CHF17_RS00110	CHF17_00019	tRNA-Asp		-3.48797	3.39901e-11	-3.94973	4.12943e-07
CHF17_RS00115	CHF17_00020	tRNA-Lys		-2.69181	5.26425e-09	-3.28762	6.92701e-06
CHF17_RS00120	CHF17_00021	tRNA-Leu		-2.22948	1.12502e-06	-2.4836	0.000569683
CHF17_RS00170	CHF17_00031	tRNA-Val		-5.02903	1.05341e-14	-4.51663	2.50244e-07
CHF17_RS00175	CHF17_00032	tRNA-Asp		-3.48797	3.39901e-11	-3.94973	4.12943e-07
CHF17_RS00180	CHF17_00033	tRNA-Lys		-2.69181	5.26425e-09	-3.28762	6.92701e-06
CHF17_RS00185	CHF17_00034	tRNA-Leu		-2.22948	1.12502e-06	-2.4836	0.000569683
CHF17_RS00625	CHF17_00122	tRNA-Val		-9.59805	1.39882e-22	-4.98433	6.05962e-06
CHF17_RS00630	CHF17_00123	tRNA-Gly		-6.17057	2.60447e-21	-3.22981	0.000153158
CHF17_RS00635	CHF17_00124	tRNA-Ile		-3.33753	1.99534e-11	-2.34782	0.000861138
CHF17_RS01215	CHF17_00240	50S ribosomal protein L28	rpmB	-5.16698	1.12409e-19	-2.41087	3.76858e-06
CHF17_RS01790	CHF17_00356	tRNA-Val		-9.59805	1.39882e-22	-4.98433	6.05962e-06
CHF17_RS01795	CHF17_00357	tRNA-Gly		-6.17057	2.60447e-21	-3.22981	0.000153158
CHF17_RS01800	CHF17_00358	tRNA-Ile		-3.33753	1.99534e-11	-2.34782	0.000861138
CHF17_RS02720	CHF17_00536	tRNA-Val		-5.02903	1.05341e-14	-4.51663	2.50244e-07
CHF17_RS02725	CHF17_00537	tRNA-Asp		-3.48797	3.39901e-11	-3.94973	4.12943e-07
CHF17_RS02730	CHF17_00538	tRNA-Lys		-2.69181	5.26425e-09	-3.28762	6.92701e-06
CHF17_RS02735	CHF17_00539	tRNA-Leu		-2.22948	1.12502e-06	-2.4836	0.000569683
CHF17_RS03165	CHF17_00629	DUF1797 domain-containing protein		-3.43426	1.46859e-18	-2.30839	1.8067e-09
CHF17_RS03390	CHF17_00676	zinc ABC transporter substrate-binding protein AdcA	adcA	-2.5581	4.21938e-16	-4.58195	0.00140391
CHF17_RS04465	CHF17_00876	bifunctional diaminohydroxyphosphoribosylaminopyrimidine deaminase/5-amino-6-(5-phosphoribosylamino)uracil reductase RibD	ribD	-6.21092	1.71088e-10	-3.7094	2.59579e-05
CHF17_RS04470	CHF17_00877	riboflavin synthase	ribE	-4.48256	8.72377e-08	-2.86522	0.00106127
CHF17_RS04475	CHF17_00878	bifunctional 3,4-dihydroxy-2-butanone-4-phosphate synthase/GTP cyclohydrolase II	ribA	-5.61365	4.30008e-09	-3.26127	0.000281427
CHF17_RS04480	CHF17_00879	6,7-dimethyl-8-ribityllumazine synthase	ribH	-6.82111	1.96617e-06	-3.02943	0.0012559
CHF17_RS06970	CHF17_01374	bifunctional metallophosphatase/5'-nucleotidase		-15.0128	2.14115e-48	-2.36188	0.00105372
CHF17_RS07155	CHF17_01412	50S ribosomal protein L27	rpmA	-4.93821	1.22958e-22	-4.11902	1.24668e-10
CHF17_RS09085	CHF17_01784	30S ribosomal protein S14	rpsN	-2.7352	1.77994e-08	-6.2827	0.000119607
CHF17_RS09300	CHF17_01827	glycine/betaine ABC transporter permease	proWX	-2.38978	8.1283e-40	-2.22562	0.00144764
CHF17_RS09305	CHF17_01828	glycine betaine/L-proline ABC transporter ATP-binding protein	proU	-2.48673	1.19027e-25	-2.37548	9.07726e-06
CHF17_RS09980	CHF17_01960	tRNA-Lys		-7.426	6.24527e-27	-2.28929	0.000635518
CHF17_RS10095	CHF17_01982	cell division protein FtsK		-3.60853	3.48278e-22	-2.14424	0.00042064
CHF17_RS10100	CHF17_01983	hypothetical protein		-4.18142	1.25248e-14	-2.22111	0.00114805
CHF17_RS10105	CHF17_01984	hypothetical protein		-4.09311	2.66996e-08	-2.13519	0.00774586
Genes down-regulated in WT GBS ony in response to Zn stress(204)				WT +Zn vs WT Ctrl		∆covR +Zn vs ∆covR Ctrl
locus_tag	Old_locus_tag	annotation	gene	FC	Padj	FC	Padj
CHF17_RS00085	CHF17_00014	16S ribosomal RNA		-4.51218	1.40524e-10	-1.44736	0.217382
CHF17_RS00095	CHF17_00016	23S ribosomal RNA		-3.32308	0.0099098	-1.37303	0.607122
CHF17_RS00100	CHF17_00017	5S ribosomal RNA	rrf	-2.57149	0.0429148	1.13586	0.840299
CHF17_RS00150	CHF17_00027	16S ribosomal RNA		-4.50557	2.34327e-10	-1.46406	0.213934
CHF17_RS00160	CHF17_00029	23S ribosomal RNA		-3.32308	0.0099098	-1.37303	0.607122
CHF17_RS00165	CHF17_00030	5S ribosomal RNA	rrf	-2.57149	0.0429148	1.13586	0.840299
CHF17_RS00290	CHF17_00055	phosphoribosylaminoimidazolesuccinocarboxamide synthase	purC	-11.3102	7.2504e-31	-1.5199	0.0135164
CHF17_RS00295	CHF17_00056	phosphoribosylformylglycinamidine synthase	purL	-13.2404	1.1131e-24	-1.454	0.294548
CHF17_RS00300	CHF17_00057	amidophosphoribosyltransferase	purF	-10.89	1.41291e-16	-1.33412	0.408993
CHF17_RS00305	CHF17_00058	phosphoribosylformylglycinamidine cyclo-ligase	purM	-10.0376	8.65885e-18	-1.4733	0.240169
CHF17_RS00310	CHF17_00059	phosphoribosylglycinamide formyltransferase	purN	-6.90335	8.56291e-13	-1.22656	0.633145
CHF17_RS00315	CHF17_00060	GNAT family N-acetyltransferase		-5.35572	5.04647e-11	-1.13966	0.695296
CHF17_RS00320	CHF17_00061	bifunctional phosphoribosylaminoimidazolecarboxamide formyltransferase/IMP cyclohydrolase PurH	purH	-3.6016	5.31421e-11	-1.31377	0.272132
CHF17_RS00385	CHF17_00074	phosphoribosylamine--glycine ligase	purD	-2.08346	0.0161711	-1.62634	0.0974071
CHF17_RS00395	CHF17_00076	5-(carboxyamino)imidazole ribonucleotide synthase	purK	-2.16176	0.0116718	-1.68751	0.103423
CHF17_RS00400	CHF17_00077	DUF4041 domain-containing protein		-2.25467	2.20581e-18	-1.1021	0.467988
CHF17_RS00415	CHF17_00080	XRE family transcriptional regulator		-4.38878	1.74642e-44	-1.07955	0.731135
CHF17_RS00575	CHF17_00112	translation initiation factor IF-1	infA	-2.37929	9.50383e-11	-1.334	0.075096
CHF17_RS00580	CHF17_00113	50S ribosomal protein L36	rpmJ	-2.42525	1.58724e-10	-1.48661	0.00982885
CHF17_RS00605	CHF17_00118	16S ribosomal RNA		-4.51118	1.4168e-10	-1.44736	0.217382
CHF17_RS00615	CHF17_00120	23S ribosomal RNA		-3.40407	0.00782605	-1.37696	0.60426
CHF17_RS00620	CHF17_00121	5S ribosomal RNA	rrf	-2.57149	0.0429148	1.13586	0.840299
CHF17_RS00730	CHF17_00142	hypothetical protein		-2.63017	1.12314e-15	-1.36017	0.108691
CHF17_RS00765	CHF17_00149	hypothetical protein		-2.03998	8.08078e-14	-1.07444	0.72221
CHF17_RS00770	CHF17_00150	XRE family transcriptional regulator		-2.53224	1.27426e-13	-1.04061	0.854788
CHF17_RS00890	CHF17_00175	addiction module toxin, HicA family		-2.20134	1.45882e-09	-1.42235	0.105933
CHF17_RS00995	CHF17_00196	hypothetical protein		-2.01533	6.20742e-08	-1.00897	0.965009
CHF17_RS01010	CHF17_00200	hypothetical protein		-4.77277	3.9931e-37	-1.22502	0.276262
CHF17_RS01105	CHF17_00219	tRNA-Leu		-2.23665	6.91633e-11	-1.18808	0.344013
CHF17_RS01205	CHF17_00238	fructose-1,6-bisphosphate aldolase, class II	fba	-2.61775	1.02908e-11	-1.6189	0.000649682
CHF17_RS01235	CHF17_00244	hypothetical protein		-3.87386	2.10818e-16	-1.70944	0.0219118
CHF17_RS01335	CHF17_00264	16S ribosomal RNA		-4.5132	1.39328e-10	-1.44736	0.217382
CHF17_RS01345	CHF17_00266	23S ribosomal RNA		-3.32308	0.0099098	-1.37303	0.607122
CHF17_RS01350	CHF17_00267	5S ribosomal RNA	rrf	-2.61251	0.0499834	1.5452	0.473748
CHF17_RS01445	CHF17_00289	transcriptional regulator		-2.21192	1.1763e-05	-1.26013	0.203958
CHF17_RS01770	CHF17_00352	16S ribosomal RNA		-4.5132	1.39328e-10	-1.44736	0.217382
CHF17_RS01780	CHF17_00354	23S ribosomal RNA		-3.32308	0.0099098	-1.37303	0.607122
CHF17_RS01785	CHF17_00355	5S ribosomal RNA	rrf	-2.57149	0.0429148	1.13586	0.840299
CHF17_RS01880	CHF17_RS01880	GNAT family N-acetyltransferase		-2.69773	1.69558e-07	-1.19667	0.622969
CHF17_RS01940	CHF17_00385	isoprenylcysteine carboxyl methyltransferase		-2.32548	8.47417e-13	-1.20251	0.395904
CHF17_RS01960	CHF17_00389	DUF896 domain-containing protein		-2.74565	9.70367e-48	-1.3463	0.0239942
CHF17_RS01965	CHF17_00390	DUF1294 domain-containing protein		-2.60573	2.59615e-18	-1.55112	0.000153158
CHF17_RS01995	CHF17_00396	transketolase	tkt	-2.25721	7.56667e-21	-1.14521	0.288888
CHF17_RS02000	CHF17_00397	bacteriocin immunity protein		-2.98876	7.18968e-15	1.12259	0.507829
CHF17_RS02005	CHF17_00398	ABC transporter ATP-binding protein		-3.00418	7.7424e-35	1.13426	0.324602
CHF17_RS02120	CHF17_RS02120	RNase P RNA component class B	rnpB	-4.89265	6.97922e-24	-1.77405	0.0134016
CHF17_RS02125	CHF17_00421	class I SAM-dependent RNA methyltransferase		-2.01585	2.45366e-10	-1.54125	0.00761445
CHF17_RS02310	CHF17_00457	16S ribosomal RNA		-4.51509	1.33479e-10	-1.44747	0.217382
CHF17_RS02320	CHF17_00459	23S ribosomal RNA		-3.31675	0.0103448	-1.38246	0.60042
CHF17_RS02325	CHF17_00460	5S ribosomal RNA	rrf	-2.61251	0.0499834	1.5452	0.473748
CHF17_RS02440	CHF17_00483	PTS mannose transporter subunit IIAB	manX	-2.07431	3.62292e-13	-1.21392	0.331933
CHF17_RS02445	CHF17_RS02445	hypothetical protein		-2.66917	1.01212e-09	-1.10439	0.60426
CHF17_RS02465	CHF17_00487	NCS2 family permease		-2.45623	2.34135e-06	-1.66275	0.00710901
CHF17_RS02495	CHF17_00493	hypothetical protein		-2.64294	3.33305e-12	-1.28668	0.183052
CHF17_RS02500	CHF17_RS02500	hypothetical protein		-2.64359	5.08179e-07	-1.38402	0.0819474
CHF17_RS02580	CHF17_00509	trimeric intracellular cation channel family protein		-2.06938	1.44078e-05	-1.41819	0.178638
CHF17_RS02625	CHF17_00518	tRNA guanosine(34) transglycosylase Tgt	tgt	-2.02586	3.59238e-09	-1.53848	0.0350197
CHF17_RS02645	CHF17_00522	nucleoside deaminase	tadA	-2.14076	6.0193e-10	-1.65991	0.0178623
CHF17_RS02650	CHF17_RS02650	signal recognition particle sRNA small type	ffs	-4.38471	3.71083e-09	-1.75042	0.11972
CHF17_RS02700	CHF17_00532	16S ribosomal RNA		-4.5132	1.39328e-10	-1.44736	0.217382
CHF17_RS02710	CHF17_00534	23S ribosomal RNA		-3.40407	0.00782605	-1.37696	0.60426
CHF17_RS02715	CHF17_00535	5S ribosomal RNA	rrf	-2.57149	0.0429148	1.13586	0.840299
CHF17_RS03070	CHF17_00610	DUF910 domain-containing protein		-3.85798	1.11766e-19	-1.21488	0.331933
CHF17_RS03170	CHF17_00630	amino acid ABC transporter permease		-2.06984	5.46221e-09	-1.3823	0.16368
CHF17_RS03175	CHF17_00631	amino acid ABC transporter ATP-binding protein		-2.08068	2.41778e-14	-1.72892	0.0209695
CHF17_RS03240	CHF17_00644	HU family DNA-binding protein		-2.48502	1.20572e-12	-1.5126	0.00849198
CHF17_RS03245	CHF17_00645	hypothetical protein		-2.96228	0.000658921	1.21611	0.288677
CHF17_RS03250	CHF17_00646	dihydroorotate oxidase	pyrDA	-7.91891	6.1109e-57	-1.48372	0.0297995
CHF17_RS03280	CHF17_00652	DUF1934 domain-containing protein		-2.03375	3.46329e-07	-1.71188	0.00654987
CHF17_RS03405	CHF17_00679	adenosine deaminase		-5.39753	6.64903e-49	-1.25057	0.236603
CHF17_RS03410	CHF17_00680	flavodoxin		-3.42969	2.39231e-34	-1.38795	0.17427
CHF17_RS03500	CHF17_00695	CsbD family protein		-3.54383	1.73502e-07	-1.75856	0.0623628
CHF17_RS03505	CHF17_RS03505	hypothetical protein		-3.49011	1.37154e-09	-1.62468	0.0991286
CHF17_RS03655	CHF17_00724	AbrB/MazE/SpoVT family DNA-binding domain-containing protein		-3.95072	8.86915e-10	-1.23463	0.543706
CHF17_RS03680	CHF17_00729	type A-11 chloramphenicol O-acetyltransferase CatP	cat_1	-2.32929	3.00357e-10	-1.58376	0.00446634
CHF17_RS03815	CHF17_RS03815	tetracycline resistance protein		-4.12971	9.69848e-12	-1.38239	0.240091
CHF17_RS04035	CHF17_00789	hypothetical protein	cylX	-4.31541	5.05719e-24	-1.21718	0.5327
CHF17_RS04040	CHF17_00790	hypothetical protein	cylD	-2.62854	3.98141e-09	-1.01264	0.945748
CHF17_RS04045	CHF17_00791	SDR family oxidoreductase	cylG	-3.77671	1.75406e-17	-1.32458	0.081156
CHF17_RS04050	CHF17_00792	acyl carrier protein	acp	-3.28403	9.3333e-16	-1.19438	0.256635
CHF17_RS04055	CHF17_00793	beta-hydroxyacyl-ACP dehydratase	cylZ	-3.26838	4.33447e-15	-1.18559	0.329629
CHF17_RS04060	CHF17_00794	ABC transporter ATP-binding protein	cylA	-2.8367	5.40936e-11	-1.16254	0.4846
CHF17_RS04065	CHF17_00795	ABC transporter permease	cylB	-2.47366	4.67157e-08	-1.11509	0.649496
CHF17_RS04070	CHF17_00796	hypothetical protein	cylE	-2.94176	1.4665e-09	-1.15052	0.599069
CHF17_RS04075	CHF17_00797	aminomethyl transferase family protein	cylF	-3.55166	3.41898e-11	-1.25403	0.396763
CHF17_RS04080	CHF17_00798	hypothetical protein	cylI	-3.29854	4.91298e-10	-1.27645	0.343958
CHF17_RS04085	CHF17_00799	hypothetical protein	cylJ	-2.96708	1.23372e-16	-1.08938	0.63271
CHF17_RS04090	CHF17_00800	hypothetical protein	cylK	-2.94966	2.92334e-20	-1.05963	0.672899
CHF17_RS04180	CHF17_00819	ABC transporter ATP-binding protein	fetA	-6.22959	8.95496e-19	-2.56226	0.238021
CHF17_RS04185	CHF17_00820	iron export ABC transporter permease subunit FetB	fetB	-7.11032	6.48118e-20	-2.91306	0.166291
CHF17_RS04300	CHF17_00843	peptidase		-2.32947	7.98992e-10	-1.94794	0.00143722
CHF17_RS04440	CHF17_00871	U32 family peptidase		-2.5637	5.82027e-16	-1.1165	0.508051
CHF17_RS04450	CHF17_00873	hypothetical protein		-2.1456	1.74106e-09	-1.22997	0.144035
CHF17_RS04575	CHF17_00898	MFS transporter		-2.6431	2.09408e-07	-1.47554	0.0311337
CHF17_RS04595	CHF17_00903	PH domain-containing protein		-2.04718	7.59033e-05	-1.18636	0.51942
CHF17_RS04720	CHF17_00928	VIT family protein	pcl1	-7.05321	2.72364e-19	-2.29418	0
CHF17_RS04815	CHF17_00946	energy-coupled thiamine transporter ThiT	thiT	-2.45372	0.000237331	-1.3057	0.515781
CHF17_RS04995	CHF17_00980	1,4-alpha-glucan branching protein GlgB	glgB	-2.04461	3.92654e-10	-1.14483	0.2849
CHF17_RS05275	CHF17_01035	antibiotic acetyltransferase	cat_2	-2.29411	1.2822e-13	-1.09424	0.611118
CHF17_RS05335	CHF17_01046	hypothetical protein	phnA	-2.1652	0.00164733	-1.84813	0.000829455
CHF17_RS05360	CHF17_01051	type I pantothenate kinase	coaA	-2.09182	5.48731e-06	-1.07292	0.706923
CHF17_RS05380	CHF17_01055	ABC transporter ATP-binding protein		-2.14512	5.19725e-14	-1.07146	0.705483
CHF17_RS05570	CHF17_01093	hypothetical protein		-2.19101	7.47059e-15	-1.32687	0.0816172
CHF17_RS05665	CHF17_01112	L,D-transpeptidase		-2.23898	1.71395e-05	-1.20899	0.5358
CHF17_RS05690	CHF17_RS05690	hypothetical protein		-2.0216	0.00180652	1.15531	0.308662
CHF17_RS05695	CHF17_RS05695	hypothetical protein		-4.0903	6.98379e-11	-1.1163	0.646247
CHF17_RS05715	CHF17_RS05715	hypothetical protein		-2.12687	7.91472e-05	-1.0711	0.601147
CHF17_RS05725	CHF17_RS05725	hypothetical protein		-8.35697	7.14927e-16	1.03293	0.79756
CHF17_RS05730	CHF17_01122	hypothetical protein		-8.26071	1.59838e-15	-1.11226	0.369868
CHF17_RS05735	CHF17_01123	hypothetical protein		-7.86121	4.47996e-17	1.28017	0.0607272
CHF17_RS05740	CHF17_01124	type VII secretion protein EssC	essC	-11.7809	1.55188e-22	1.11764	0.538497
CHF17_RS05745	CHF17_01125	type VII secretion protein EssB	essB	-14.6146	5.31013e-43	1.29593	0.12249
CHF17_RS05750	CHF17_01126	hypothetical protein		-21.8335	1.85178e-64	1.20992	0.288888
CHF17_RS05755	CHF17_01127	type VII secretion protein EssA	essA	-16.9045	2.45834e-47	1.55642	0.0398608
CHF17_RS05760	CHF17_01128	phage infection protein		-17.3294	1.4316e-56	1.16036	0.332743
CHF17_RS05765	CHF17_01129	hypothetical protein		-21.8618	1.86043e-67	-1.05394	0.714518
CHF17_RS05770	CHF17_01130	hypothetical protein		-18.8567	5.95283e-49	1.11055	0.552189
CHF17_RS05775	CHF17_01131	carbamoyl-phosphate synthase large subunit	carB	-83.4544	1.89479e-134	1.02243	0.929192
CHF17_RS05780	CHF17_01132	carbamoyl-phosphate synthase small subunit	carA-1	-90.2166	1.89807e-129	1.1584	0.580863
CHF17_RS05785	CHF17_01133	aspartate carbamoyltransferase catalytic subunit	pyrB	-97.6987	3.69755e-181	1.05306	0.830488
CHF17_RS05790	CHF17_01134	dihydroorotase	pyrC	-30.0903	3.06944e-247	-1.09344	0.638393
CHF17_RS05795	CHF17_01135	orotate phosphoribosyltransferase	pyrE	-40.7849	0	-1.11854	0.483199
CHF17_RS05800	CHF17_01136	orotidine-5'-phosphate decarboxylase	pyrF	-46.8106	0	-1.1774	0.331933
CHF17_RS05820	CHF17_01140	aspartate-semialdehyde dehydrogenase	asd	-2.1242	1.61086e-18	-1.02571	0.887242
CHF17_RS05835	CHF17_01143	formate--tetrahydrofolate ligase	fhs	-2.19891	1.06201e-07	-1.03695	0.86729
CHF17_RS05945	CHF17_01165	tautomerase	xylM	-7.97428	1.42939e-33	-1.89697	0.000245517
CHF17_RS05950	CHF17_01166	FAD		-2.42839	5.32191e-07	1.30122	0.00836068
CHF17_RS05955	CHF17_01167	NAD(P)H-dependent oxidoreductase		-2.54192	1.94415e-07	1.46731	0.00114805
CHF17_RS05960	CHF17_01168	NAD(P)H-dependent oxidoreductase		-2.58846	5.74524e-08	1.31403	0.0307976
CHF17_RS05980	CHF17_01172	GMP reductase	guaC	-2.806	2.43208e-15	1.11634	0.636758
CHF17_RS06085	CHF17_01193	ClC family H(+)/Cl(-) exchange transporter		-2.00439	5.07628e-08	-1.04847	0.673588
CHF17_RS06175	CHF17_01213	hypothetical protein		-3.09586	8.83017e-19	1.00155	0.996921
CHF17_RS06255	CHF17_01229	PaaI family thioesterase		-3.28709	9.8117e-14	-1.33468	0.0503913
CHF17_RS06260	CHF17_01230	uracil permease	uraA	-36.895	1.81145e-103	-1.21522	0.427314
CHF17_RS06300	CHF17_01238	tRNA-Gln		-2.78582	2.06277e-09	-1.26108	0.188972
CHF17_RS06305	CHF17_01239	tRNA-Tyr		-3.14361	1.41775e-07	-1.26688	0.28931
CHF17_RS06310	CHF17_01240	DUF2969 domain-containing protein		-2.10485	5.65097e-11	-1.24496	0.288888
CHF17_RS06485	CHF17_01276	phosphonate ABC transporter ATP-binding protein		-2.33023	2.81514e-24	-1.75408	0.00982885
CHF17_RS06495	CHF17_01278	peptide ABC transporter substrate-binding protein		-2.2328	2.20691e-19	-1.8956	0.00096042
CHF17_RS06580	CHF17_01295	hypothetical protein		-3.2622	4.0336e-76	-1.20185	0.270153
CHF17_RS06585	CHF17_RS06585	hypothetical protein		-3.17588	2.89627e-16	-1.14719	0.432133
CHF17_RS06620	CHF17_01302	DUF3042 domain-containing protein		-4.70117	5.41735e-15	-1.70007	0.0326477
CHF17_RS06625	CHF17_01303	ethanolamine utilization protein EutK		-2.03792	4.56838e-10	-1.16509	0.37201
CHF17_RS06965	CHF17_01373	MarR family transcriptional regulator		-2.50063	1.83345e-26	-1.24395	0.257078
CHF17_RS07050	CHF17_01391	peptidoglycan branched peptide synthesis protein		-2.83703	6.49169e-23	1.04485	0.897423
CHF17_RS07055	CHF17_01392	hypothetical protein		-2.2396	1.52856e-07	-1.07838	0.931756
CHF17_RS07200	CHF17_01421	hypothetical protein		-2.08124	1.31313e-06	1.17281	0.467988
CHF17_RS07210	CHF17_01424	accessory Sec system glycosyltransferase GtfA	gtfA	-2.24667	1.95585e-09	1.08842	0.713876
CHF17_RS07240	CHF17_01430	cell wall anchor protein	srr2	-3.32814	1.5576e-49	-1.35826	0.00482482
CHF17_RS07300	CHF17_01442	ferredoxin		-2.94695	2.73139e-26	1.12786	0.614614
CHF17_RS07475	CHF17_01477	DUF2304 domain-containing protein		-2.11692	5.44462e-34	-1.29847	0.0947919
CHF17_RS07525	CHF17_01488	30S ribosomal protein S21	rpsU	-2.48886	3.35448e-06	-1.49144	0.00127203
CHF17_RS07530	CHF17_01489	YkgJ family cysteine cluster protein		-2.15909	3.42212e-06	-1.27312	0.143865
CHF17_RS07535	CHF17_01490	amino acid ABC transporter substrate-binding protein		-2.42957	4.2476e-38	-1.91943	0.062723
CHF17_RS07580	CHF17_01499	hypothetical protein		-2.27363	4.4557e-16	-1.13214	0.35508
CHF17_RS07980	CHF17_01575	hypothetical protein	macP	-2.29796	2.61138e-15	-1.28523	0.217382
CHF17_RS08030	CHF17_01585	aminoacyl-tRNA synthetase		-2.93375	2.58121e-25	1.14612	0.566363
CHF17_RS08125	CHF17_01603	acetyltransferase		-2.10676	1.16924e-11	1.10122	0.614113
CHF17_RS08130	CHF17_01604	3-phosphoserine/phosphohydroxythreonine transaminase	serC	-2.69075	7.07886e-23	1.04937	0.786309
CHF17_RS08290	CHF17_01634	hypothetical protein		-2.12234	6.91633e-11	-1.3239	0.109551
CHF17_RS08410	CHF17_01657	hypothetical protein		-3.70228	1.46412e-12	-1.32155	0.23072
CHF17_RS08490	CHF17_01673	amino acid ABC transporter substrate-binding protein		-2.45436	1.40198e-23	-1.02075	0.954783
CHF17_RS08495	CHF17_01674	glutamine amidotransferase		-2.57318	1.87768e-20	-1.17825	0.622969
CHF17_RS08500	CHF17_RS08500	hypothetical protein		-5.42222	1.64567e-19	-1.62858	0.217528
CHF17_RS08600	CHF17_01694	ribosome silencing factor	rsfS	-2.34311	4.64294e-28	-1.71401	1.28644e-07
CHF17_RS08655	CHF17_01705	pyruvate, phosphate dikinase	ppdK	-2.62712	3.60024e-13	-1.2819	0.219752
CHF17_RS08660	CHF17_01706	phosphoenolpyruvate synthase regulatory protein		-3.61625	4.93181e-18	-1.46518	0.258575
CHF17_RS08665	CHF17_01707	transcriptional regulator		-2.89306	1.1099e-13	-1.48272	0.246867
CHF17_RS08945	CHF17_01757	formate C-acetyltransferase	pflB	-3.31182	9.82686e-14	-1.28486	0.075096
CHF17_RS08950	CHF17_01758	FMN-binding protein		-2.74759	5.47044e-10	1.0225	0.889203
CHF17_RS08970	CHF17_01763	aquaporin family protein		-2.06838	2.2112e-06	-1.44918	0.0503913
CHF17_RS09050	CHF17_01777	nucleoid-associated protein, YbaB/EbfC family		-5.14012	6.92492e-15	-1.84066	0.0116833
CHF17_RS09070	CHF17_01781	DUF536 domain-containing protein		-2.1153	4.16295e-09	-1.40624	0.0996653
CHF17_RS09245	CHF17_01816	DUF1310 domain-containing protein		-2.243	2.06099e-08	-1.14023	0.552189
CHF17_RS09310	CHF17_RS09310	hypothetical protein		-4.23092	1.74106e-09	-1.72527	0.0423894
CHF17_RS09325	CHF17_01831	transcription antiterminator		-4.10362	1.06372e-41	-1.6518	0.0023632
CHF17_RS09370	CHF17_01840	L-ribulose-5-phosphate 4-epimerase		-2.19853	0.000116515	-1.30644	0.37201
CHF17_RS09390	CHF17_01844	PTS ascorbate transporter subunit IIB		-3.62572	0.00021528	-1.27773	0.610751
CHF17_RS09395	CHF17_01845	PTS ascorbate transporter subunit IIC		-3.23979	2.28648e-05	-1.04847	0.846062
CHF17_RS09405	CHF17_01847	hypothetical protein		-2.02602	4.25781e-10	1.33114	0.102327
CHF17_RS09470	CHF17_01860	hypothetical protein		-2.08718	5.28164e-08	-1.76393	0.00710901
CHF17_RS09730	CHF17_01912	exo-alpha-sialidase		-2.1084	8.10077e-12	-1.05896	0.786309
CHF17_RS09775	CHF17_01921	bifunctional 2',3'-cyclic-nucleotide 2'-phosphodiesterase/3'-nucleotidase	cpdB	-7.85778	7.01633e-21	-1.75937	0.0149197
CHF17_RS09975	CHF17_RS09975	hypothetical protein		-7.17228	3.89234e-30	-1.91324	0.00351831
CHF17_RS09995	CHF17_01963	hypothetical protein		-2.31283	3.92546e-10	-1.05708	0.814038
CHF17_RS10015	CHF17_RS10015	membrane protein		-3.94196	1.13548e-20	-1.79782	1.71517e-06
CHF17_RS10020	CHF17_01967	hypothetical protein		-2.49821	9.48303e-06	-1.11857	0.608165
CHF17_RS10070	CHF17_01977	hypothetical protein		-3.31132	6.79643e-16	-1.16383	0.445677
CHF17_RS10075	CHF17_01978	transporter	recF_1	-2.56674	1.09455e-12	1.01285	0.954796
CHF17_RS10205	CHF17_02005	YydF family exported signaling peptide		-2.36511	6.13615e-13	-1.01245	0.965579
CHF17_RS10310	CHF17_02027	hypothetical protein		-2.84631	6.20334e-08	-1.77037	0.00910194
CHF17_RS10405	CHF17_02046	MFS transporter	mfsP	-60.8212	1.71515e-123	-1.12386	0.444094
CHF17_RS10410	CHF17_02047	patatin family protein		-2.48713	1.4279e-08	1.08218	0.516903
CHF17_RS10435	CHF17_02052	preprotein translocase subunit SecE	secE	-4.56669	1.85956e-15	-1.22999	0.524476
CHF17_RS10440	CHF17_RS10440	50S ribosomal protein L33	rpmG	-5.14653	1.84184e-23	-1.73632	0.021561
CHF17_RS10545	CHF17_02074	anaerobic ribonucleoside-triphosphate reductase	nrdD	-2.522	2.35815e-10	1.33544	0.0450855
CHF17_RS10610	CHF17_RS10610	hypothetical protein		-3.59487	1.00396e-09	-1.13723	0.684538
CHF17_RS10615	CHF17_02087	cold-shock protein		-3.67418	3.59101e-08	-1.14218	0.714156
CHF17_RS10660	CHF17_02096	50S ribosomal protein L32	rpmF	-2.2481	0.000341168	-1.83756	0.00764665
CHF17_RS10955	CHF17_02156	L-serine ammonia-lyase, iron-sulfur-dependent, subunit beta	sdaAB	-2.05548	3.71773e-10	-1.26775	0.16368
CHF17_RS11005	CHF17_02167	S4 domain-containing protein YaaA	yaaA	-2.35965	4.88552e-21	-1.39958	0.0311337
CHF17_RS11100	CHF17_02186	tRNA-Glu	tRNA	-2.05227	0.00208271	-1.54471	0.11442
CHF17_RS11105	CHF17_02187	tRNA-Arg	tRNA	-2.34921	5.57107e-09	-1.89968	0.0253773
CHF17_RS11110	CHF17_02188	23S rRNA (pseudouridine(1915)-N(3))-methyltransferase RlmH	rlmH	-2.07827	5.33551e-09	-1.55441	0.122821
Genes down-regulated in ∆covR GBS ony in response to Zn stress(20)				WT +Zn vs WT Ctrl		∆covR +Zn vs ∆covR Ctrl
locus_tag	Old_locus_tag	annotation	gene	FC	Padj	FC	Padj
CHF17_RS01035	CHF17_00205	heat-inducible transcriptional repressor HrcA	hcrA	-1.61714	5.94518e-06	-3.54458	1.83092e-08
CHF17_RS01040	CHF17_00206	nucleotide exchange factor GrpE	grpE	-1.32907	0.00141545	-3.80682	3.43748e-10
CHF17_RS01045	CHF17_00207	molecular chaperone DnaK	dnaK	-1.15105	0.215982	-4.68736	7.23187e-09
CHF17_RS01050	CHF17_00208	molecular chaperone DnaJ	dnaJ	-1.49765	0.00211037	-4.38099	2.98954e-07
CHF17_RS03160	CHF17_00628	ATP-dependent Clp protease ATP-binding subunit		1.05248	0.536359	-2.70897	5.79821e-06
CHF17_RS04725	CHF17_00929	glucosamine-6-phosphate deaminase	nagB	-1.9162	0.000196075	-2.46216	0.000155832
CHF17_RS06215	CHF17_01221	Asp23/Gls24 family envelope stress response protein		1.04622	0.74959	-2.74221	7.04462e-08
CHF17_RS06220	CHF17_01222	CsbD family protein		-1.18284	0.211517	-2.32349	8.12874e-05
CHF17_RS06225	CHF17_01223	Asp23/Gls24 family envelope stress response protein		1.09764	0.497793	-2.15138	0.000100991
CHF17_RS06235	CHF17_01225	alkaline shock response membrane anchor protein AmaP	amaP	1.00211	0.989543	-2.12229	0.00476913
CHF17_RS06240	CHF17_01226	GlsB/YeaQ/YmgE family stress response membrane protein		1.17228	0.251672	-2.47589	0.00189291
CHF17_RS06245	CHF17_01227	GlsB/YeaQ/YmgE family stress response membrane protein		-1.31768	0.0545971	-2.4096	0.0117421
CHF17_RS06825	CHF17_01346	ATP-dependent Clp protease ATP-binding subunit		1.36371	0.000125681	-3.35061	2.52282e-12
CHF17_RS07380	CHF17_01458	phosphatase PAP2 family protein		-1.87819	0.00175314	-2.39535	0.00207986
CHF17_RS07385	CHF17_01459	ECF transporter S component	ribU	-1.93731	0.00145915	-2.06597	0.0143019
CHF17_RS09090	CHF17_RS09090	hypothetical protein		-1.21607	0.276207	-2.58282	0.00472399
CHF17_RS09900	CHF17_01945	phosphate ABC transporter ATP-binding protein	pstB	1.57264	0.000384236	-2.15355	0.00872308
CHF17_RS10490	CHF17_02062	molecular chaperone GroEL	groL	-1.03491	0.789495	-2.57697	6.92701e-06
CHF17_RS10495	CHF17_02063	co-chaperone GroES	groES	-1.89101	2.21662e-07	-2.8448	2.98954e-07
CHF17_RS10970	CHF17_02159	peptidoglycan-binding protein LysM		2.0993	9.52688e-11	-2.31522	0.00143722

## Sheet: D. Effect of CovR Up-reg
D. Venn analysis of up-regulated genes that are shared and unique in Ctrl and +Zn stress conditions to show the effect of covR mutation
Shared (168 genes)				∆covR vs WT (Ctrl)		∆covR vs WT (+Zn stress)
locus_tag	Old_locus_tag	annotation	gene	FC	Padj	FC	Padj
CHF17_RS00145	CHF17_00026	tRNA-Pro		2.16928	0.000206183	2.3023	0.00333063
CHF17_RS00220	CHF17_00041	tRNA-Met		2.19089	0.00571817	2.74976	0.000218693
CHF17_RS00225	CHF17_00042	tRNA-Ser		2.16716	0.00273668	2.50599	6.86969e-05
CHF17_RS00750	CHF17_00146	hypothetical protein		3.85098	4.89086e-10	3.69739	2.54304e-15
CHF17_RS00755	CHF17_00147	hypothetical protein		4.51498	2.00915e-18	4.71091	1.30692e-78
CHF17_RS00760	CHF17_00148	hypothetical protein		2.89063	7.92434e-14	4.81453	9.41296e-101
CHF17_RS00765	CHF17_00149	hypothetical protein		4.61238	9.6834e-31	9.09179	1.41453e-180
CHF17_RS00770	CHF17_00150	XRE family transcriptional regulator		8.56647	1.26807e-61	21.6305	4.2968e-159
CHF17_RS00775	CHF17_00151	hypothetical protein		20.2498	1.18634e-135	29.6549	5.48545e-259
CHF17_RS00780	CHF17_00152	hypothetical protein		17.1495	6.6875e-149	28.6339	1.05795e-304
CHF17_RS00790	CHF17_00155	hypothetical protein		13.1639	2.30266e-97	19.9154	4.03552e-180
CHF17_RS00795	CHF17_00156	hypothetical protein		23.9451	1.42044e-104	13.5788	1.97823e-116
CHF17_RS00800	CHF17_00157	DnaD domain protein		33.3737	1.95286e-198	24.8342	0
CHF17_RS00805	CHF17_00158	phage DNA replication protein		34.6925	1.1557e-124	19.2962	5.09507e-137
CHF17_RS00810	CHF17_00159	hypothetical protein		21.7122	2.21853e-83	12.3148	7.37192e-59
CHF17_RS00815	CHF17_00160	hypothetical protein		34.4753	1.95372e-104	17.6966	9.71852e-106
CHF17_RS00820	CHF17_RS00820	hypothetical protein		33.3853	1.85985e-90	16.1479	1.82567e-86
CHF17_RS00825	CHF17_00161	hypothetical protein		36.6665	1.35545e-111	14.7022	1.7954e-84
CHF17_RS00830	CHF17_00162	recombinase RecT		31.2795	3.41378e-118	15.3398	6.2817e-124
CHF17_RS00835	CHF17_00163	hypothetical protein		30.17	9.86453e-171	19.5442	1.58637e-243
CHF17_RS00840	CHF17_00164	hypothetical protein		23.7457	4.35633e-131	18.5424	8.55094e-166
CHF17_RS00845	CHF17_00165	RusA family crossover junction endodeoxyribonuclease		25.5478	5.48724e-180	16.2046	1.32002e-120
CHF17_RS00850	CHF17_00166	hypothetical protein		25.2287	2.05785e-156	19.113	7.72156e-160
CHF17_RS00855	CHF17_00167	DUF1599 domain-containing protein		23.793	1.69649e-171	20.0888	1.92364e-132
CHF17_RS00860	CHF17_00168	hypothetical protein		20.3301	1.28036e-126	15.6903	1.04062e-168
CHF17_RS00865	CHF17_00170	DUF1642 domain-containing protein		18.5366	2.74518e-91	17.7736	7.31491e-215
CHF17_RS00870	CHF17_00171	hypothetical protein		17.8324	1.56764e-87	21.7031	1.67314e-175
CHF17_RS00875	CHF17_00172	ArpU family phage encoded transcriptional regulator		21.8012	2.37808e-57	21.7386	1.96672e-266
CHF17_RS00880	CHF17_RS00880	tRNA-Tyr		9.35316	4.66e-31	12.7224	2.89091e-92
CHF17_RS00885	CHF17_00174	HicB family protein		2.1061	8.47979e-08	2.95818	1.2869e-15
CHF17_RS00890	CHF17_00175	addiction module toxin, HicA family		2.26594	6.90978e-13	3.63014	1.65722e-14
CHF17_RS00895	CHF17_00176	HNH endonuclease		2.65801	3.08757e-14	4.35635	2.73852e-57
CHF17_RS00900	CHF17_00177	phage terminase small subunit P27 family		4.5569	1.6969e-15	5.35694	8.74599e-106
CHF17_RS00905	CHF17_00178	hypothetical protein		4.61048	1.52706e-17	5.05502	3.57332e-118
CHF17_RS00910	CHF17_00179	hypothetical protein		4.61854	2.02188e-12	4.43907	4.08785e-25
CHF17_RS00915	CHF17_00180	hypothetical protein		3.76499	2.85191e-10	3.75184	4.0275e-13
CHF17_RS00920	CHF17_00181	phage portal protein		4.25241	6.13614e-19	7.31326	5.68322e-94
CHF17_RS00925	CHF17_00182	Clp protease ClpP		4.04663	3.48201e-11	6.11129	1.73986e-93
CHF17_RS00930	CHF17_00183	phage major capsid protein		3.99934	5.05213e-13	6.59017	3.96734e-61
CHF17_RS00935	CHF17_00184	hypothetical protein		3.71072	3.84938e-07	6.70138	8.00238e-33
CHF17_RS00940	CHF17_RS00940	head-tail adaptor protein		3.75334	4.21822e-07	7.01768	3.94774e-38
CHF17_RS00945	CHF17_00185	hypothetical protein		4.27787	3.85989e-11	7.40962	4.25051e-65
CHF17_RS00950	CHF17_00186	hypothetical protein		4.31973	1.98096e-13	7.10121	4.33442e-78
CHF17_RS00955	CHF17_00187	hypothetical protein		4.7626	2.21925e-20	7.31979	7.69784e-121
CHF17_RS00960	CHF17_00188	hypothetical protein		4.70336	2.48199e-12	6.68677	1.02752e-40
CHF17_RS00965	CHF17_00189	phage tail tape measure protein		4.97127	1.57931e-10	4.79249	2.08657e-11
CHF17_RS00970	CHF17_00190	minor structural protein		5.143	8.70935e-15	5.72097	8.70856e-26
CHF17_RS00975	CHF17_00191	N-acetylmuramoyl-L-alanine amidase		5.33655	3.00746e-19	4.87473	7.79589e-15
CHF17_RS00980	CHF17_00193	hypothetical protein		5.03047	2.25922e-17	6.04238	7.72228e-21
CHF17_RS00985	CHF17_00194	DUF1366 domain-containing protein		5.03694	9.41378e-15	7.58284	4.78105e-36
CHF17_RS00990	CHF17_00195	hypothetical protein		5.42901	1.37952e-22	10.2706	1.41556e-77
CHF17_RS00995	CHF17_00196	hypothetical protein		4.88949	1.49595e-40	10.0947	1.25165e-111
CHF17_RS01000	CHF17_00197	phage holin		4.88088	1.13522e-25	10.5676	2.43361e-114
CHF17_RS01005	CHF17_00199	1,4-beta-N-acetylmuramidase	lytC	4.67444	6.05475e-24	8.87837	1.99738e-159
CHF17_RS01015	CHF17_00201	hypothetical protein		2.50122	8.42532e-09	2.279	2.9246e-05
CHF17_RS01240	CHF17_00245	hypothetical protein		188.03	0	224.06	0
CHF17_RS01355	CHF17_00268	tRNA-Asn		2.63003	0.036979	5.59432	0.0103138
CHF17_RS01595	CHF17_00317	oxidoreductase		23.1586	2.72823e-56	9.06156	2.6485e-77
CHF17_RS01925	CHF17_00382	PadR family transcriptional regulator		2.28252	0.0142075	2.73188	0.000706707
CHF17_RS02330	CHF17_00461	tRNA-Asn		2.76461	0.0259362	5.59432	0.0103138
CHF17_RS02335	CHF17_00462	aspartate kinase		2.51131	2.25922e-17	3.31871	7.17223e-45
CHF17_RS02460	CHF17_00486	DUF1361 domain-containing protein		2.82625	1.16048e-16	3.03551	3.83807e-21
CHF17_RS02495	CHF17_00493	hypothetical protein		8.10139	1.13719e-49	17.2889	4.05467e-114
CHF17_RS02500	CHF17_RS02500	hypothetical protein		6.50403	6.10646e-21	12.9194	4.07004e-98
CHF17_RS02560	CHF17_00505	alpha/beta hydrolase		2.43278	3.55104e-12	3.19246	1.07655e-26
CHF17_RS02780	CHF17_00548	hypothetical protein		5.92953	3.4506e-25	2.51607	8.49572e-08
CHF17_RS02875	CHF17_RS02875	IS256 family transposase		3.02801	0.000132911	2.48221	9.03209e-06
CHF17_RS02895	CHF17_RS02895	hypothetical protein		4.49945	2.8749e-10	3.58063	9.71366e-18
CHF17_RS02905	CHF17_00576	tRNA-Thr		5.34578	3.9304e-34	8.02548	2.04017e-118
CHF17_RS02910	CHF17_RS02910	SAM-dependent methyltransferase		4.79228	8.0884e-63	6.32249	4.49005e-89
CHF17_RS03655	CHF17_00724	AbrB/MazE/SpoVT family DNA-binding domain-containing protein		2.23147	0.00142226	7.40181	8.2154e-21
CHF17_RS03930	CHF17_00769	cell wall surface anchor protein		3.87506	4.35316e-35	3.518	7.21759e-50
CHF17_RS03940	CHF17_RS03940	plasmid mobilization relaxosome protein MobC	mobC	3.06625	2.60529e-15	3.04917	8.79205e-31
CHF17_RS03945	CHF17_00772	redox-regulated molecular chaperone Hsp33	pil-1	3.02687	2.00512e-15	3.00784	2.62677e-45
CHF17_RS03950	CHF17_00773	YSIRK-targeted surface antigen transcriptional regulator		3.18077	9.66335e-23	4.82763	6.2283e-101
CHF17_RS03955	CHF17_00774	cell wall surface anchor protein		5.03627	6.9115e-58	5.3984	1.17049e-64
CHF17_RS03975	CHF17_00778	VWA domain-containing protein		2.5966	7.94581e-27	2.03238	6.55713e-13
CHF17_RS03980	CHF17_00779	class C sortase		5.02372	7.87327e-31	2.24254	1.15549e-23
CHF17_RS04020	CHF17_00785	sugar ABC transporter ATP-binding protein		2.07759	2.12016e-16	2.10068	4.1759e-28
CHF17_RS04030	CHF17_00788	multidrug ABC transporter permease		2.64968	6.03006e-29	2.1163	1.97927e-28
CHF17_RS04035	CHF17_00789	hypothetical protein	cylX	5.61605	5.04043e-29	20.6305	8.52637e-54
CHF17_RS04040	CHF17_00790	hypothetical protein	cylD	5.14663	1.1562e-73	13.8252	1.21739e-63
CHF17_RS04045	CHF17_00791	SDR family oxidoreductase	cylG	4.60528	1.63608e-28	13.5758	1.13179e-77
CHF17_RS04050	CHF17_00792	acyl carrier protein	acp	4.45291	3.93234e-28	12.6659	2.89429e-92
CHF17_RS04055	CHF17_00793	beta-hydroxyacyl-ACP dehydratase	cylZ	4.40158	2.73887e-21	12.5466	6.87376e-104
CHF17_RS04060	CHF17_00794	ABC transporter ATP-binding protein	cylA	4.2227	1.27217e-15	10.6664	1.55193e-86
CHF17_RS04065	CHF17_00795	ABC transporter permease	cylB	4.20264	1.15102e-13	9.656	1.64757e-74
CHF17_RS04070	CHF17_00796	hypothetical protein	cylE	4.41876	1.08087e-12	11.6943	1.52633e-67
CHF17_RS04075	CHF17_00797	aminomethyl transferase family protein	cylF	4.45437	9.92438e-11	13.0673	1.94492e-75
CHF17_RS04080	CHF17_00798	hypothetical protein	cylI	4.11173	1.78812e-09	11.0006	3.23707e-77
CHF17_RS04085	CHF17_00799	hypothetical protein	cylJ	4.75656	1.30299e-25	13.422	4.21673e-159
CHF17_RS04090	CHF17_00800	hypothetical protein	cylK	4.83835	4.16882e-43	13.9597	1.14226e-172
CHF17_RS04180	CHF17_00819	ABC transporter ATP-binding protein	fetA	2.57622	0.000184629	6.48679	0.00152617
CHF17_RS04290	CHF17_00841	DNA-binding response regulator		12.6302	1.29839e-75	15.5445	5.10847e-164
CHF17_RS04455	CHF17_00874	hypothetical protein		2.58894	2.17035e-07	3.57561	1.08818e-66
CHF17_RS04580	CHF17_00899	membrane protein		3.22648	4.08264e-35	2.4497	8.78058e-16
CHF17_RS04585	CHF17_00900	cell surface protein		5.39773	4.55633e-37	2.54684	1.38414e-38
CHF17_RS04705	CHF17_00925	hypothetical protein		2.62953	7.54171e-20	2.73089	7.04488e-21
CHF17_RS04720	CHF17_00928	VIT family protein	pcl1	5.09224	4.90256e-13	16.2374	1.35099e-05
CHF17_RS04895	CHF17_00960	hypothetical protein	fbsB	419.158	2.54136e-226	86.5699	3.53686e-256
CHF17_RS04900	CHF17_00961	hypothetical protein		338.451	9.57599e-262	96.7478	3.30271e-276
CHF17_RS05090	CHF17_01000	hypothetical protein		2.65497	3.87093e-16	3.76225	1.77534e-104
CHF17_RS05210	CHF17_01023	type II CRISPR RNA-guided endonuclease Cas9	cas9	6.66428	4.3636e-27	8.34197	6.31586e-152
CHF17_RS05215	CHF17_01024	type II CRISPR-associated endonuclease Cas1	cas1	6.32961	3.30381e-25	8.49914	2.57115e-185
CHF17_RS05220	CHF17_01025	CRISPR-associated endonuclease Cas2	cas2	6.62476	1.76728e-32	7.04779	1.08994e-115
CHF17_RS05225	CHF17_01026	type II-A CRISPR-associated protein Csn2	csn2	6.75672	2.0641e-33	7.13745	2.10037e-142
CHF17_RS05245	CHF17_01029	hypothetical protein		2.67336	4.02864e-09	2.39265	1.02537e-24
CHF17_RS05275	CHF17_01035	antibiotic acetyltransferase	cat_2	5.7275	5.75059e-71	12.4534	4.27037e-100
CHF17_RS05630	CHF17_01105	ferrichrome ABC transporter substrate-binding protein		3.17526	1.12533e-28	2.46124	2.14579e-19
CHF17_RS05635	CHF17_01106	iron ABC transporter ATP-binding protein		3.65118	1.15633e-24	2.93726	7.14378e-32
CHF17_RS05640	CHF17_01107	hypothetical protein		3.74857	1.22281e-23	3.22288	4.91705e-35
CHF17_RS05645	CHF17_01108	iron ABC transporter permease		3.42383	9.39397e-32	2.97726	3.7627e-24
CHF17_RS05820	CHF17_01140	aspartate-semialdehyde dehydrogenase	asd	2.1969	1.91005e-14	4.7175	1.31361e-82
CHF17_RS05825	CHF17_01141	fibronectin-binding protein	fsbA	12.571	1.33379e-48	6.29977	1.80873e-47
CHF17_RS05950	CHF17_01166	FAD		4.98367	3.41865e-53	16.2898	1.63036e-71
CHF17_RS05955	CHF17_01167	NAD(P)H-dependent oxidoreductase		5.63985	1.10347e-43	21.7319	6.46973e-89
CHF17_RS05960	CHF17_01168	NAD(P)H-dependent oxidoreductase		5.62442	3.08085e-44	19.7734	1.18041e-85
CHF17_RS05965	CHF17_01169	formate transporter		3.69495	1.97157e-30	7.90214	7.35499e-51
CHF17_RS06075	CHF17_RS06075	peptide ABC transporter permease		51.8157	2.70668e-17	40.4399	4.96161e-30
CHF17_RS06580	CHF17_01295	hypothetical protein		3.7445	4.25872e-38	10.5283	1.82385e-161
CHF17_RS06585	CHF17_RS06585	hypothetical protein		3.01735	5.7346e-21	8.65595	8.81719e-57
CHF17_RS07190	CHF17_01419	glutathione-disulfide reductase	gorA	2.72917	2.29799e-13	2.72851	6.98821e-21
CHF17_RS07195	CHF17_01420	glycosyl transferase family 8		6.12811	2.8066e-15	15.0759	7.51688e-170
CHF17_RS07200	CHF17_01421	hypothetical protein		5.98608	1.99928e-20	15.1223	3.75215e-215
CHF17_RS07205	CHF17_01423	accessory Sec system glycosyltransferase GtfB		6.19057	2.21925e-20	15.5192	1.54725e-209
CHF17_RS07210	CHF17_01424	accessory Sec system glycosyltransferase GtfA	gtfA	6.19491	1.52469e-25	15.6811	6.29017e-179
CHF17_RS07215	CHF17_01425	accessory Sec system translocase SecA2	secA2	6.76681	3.66689e-22	13.3749	3.04927e-92
CHF17_RS07220	CHF17_01426	accessory Sec system protein Asp3	asp3	6.97081	5.5698e-26	16.5834	8.21547e-170
CHF17_RS07225	CHF17_01427	accessory Sec system protein Asp2	asp2	6.86094	7.63469e-42	14.3684	3.77729e-256
CHF17_RS07230	CHF17_01428	accessory Sec system protein Asp1	asp1	8.44561	5.28897e-67	15.2842	0
CHF17_RS07235	CHF17_01429	accessory Sec system protein translocase subunit SecY2	secY2	9.76641	8.17846e-62	16.9109	0
CHF17_RS07240	CHF17_01430	cell wall anchor protein	srr2	12.1612	1.27066e-149	30.8716	0
CHF17_RS08015	CHF17_RS08015	hypothetical protein		2.12486	5.76206e-07	2.88866	3.87504e-35
CHF17_RS08035	CHF17_01586	N-acetyltransferase		3.09497	6.38749e-14	5.29984	8.22566e-71
CHF17_RS08040	CHF17_RS08040	hypothetical protein		97.08	6.7826e-244	128.615	0
CHF17_RS08045	CHF17_01587	glycosyltransferase family 2 protein		76.7464	0	98.2821	0
CHF17_RS08050	CHF17_01588	hypothetical protein		71.8556	4.79534e-279	79.1686	0
CHF17_RS08055	CHF17_01589	hypothetical protein		76.7428	0	77.1512	0
CHF17_RS08060	CHF17_01590	DUF4956 domain-containing protein		78.2952	0	67.4352	0
CHF17_RS08065	CHF17_01591	VTC domain-containing protein		79.6107	2.73979e-187	104.531	0
CHF17_RS08090	CHF17_RS08090	hypothetical protein		2.27661	2.92918e-06	2.31415	2.05445e-12
CHF17_RS08840	CHF17_01737	DUF4811 domain-containing protein		2.20502	7.67101e-09	2.21771	5.3946e-39
CHF17_RS09095	CHF17_01785	aminotransferase class V-fold PLP-dependent enzyme		4.07127	6.624e-63	3.79103	1.86137e-91
CHF17_RS09305	CHF17_01828	glycine betaine/L-proline ABC transporter ATP-binding protein	proU	2.1298	1.87009e-06	2.3099	3.81651e-12
CHF17_RS09310	CHF17_RS09310	hypothetical protein		2.54604	2.57057e-07	6.44991	1.09748e-10
CHF17_RS09500	CHF17_01866	sodium		2.69161	6.92399e-25	2.2145	1.65701e-13
CHF17_RS09505	CHF17_01867	hypothetical protein		2.60989	1.57599e-14	2.89059	5.77306e-23
CHF17_RS09515	CHF17_01869	endopeptidase		2.54537	2.5704e-22	3.02961	3.03748e-78
CHF17_RS09600	CHF17_01885	hypothetical protein		26.0079	3.23475e-62	56.3328	2.4125e-181
CHF17_RS09815	CHF17_01930	PTS mannose/fructose/sorbose/N-acetylgalactosamine transporter subunit IIC		2.33585	0.003008	2.78494	1.13201e-15
CHF17_RS09820	CHF17_01931	PTS sorbose transporter subunit IIB		2.94352	0.000967039	3.89623	2.12708e-19
CHF17_RS09825	CHF17_01932	PTS mannose transporter subunit IIA		3.22631	0.000637694	4.79424	4.54499e-12
CHF17_RS09830	CHF17_01933	alanine racemase	alr	4.21325	2.46898e-07	8.96359	6.18772e-53
CHF17_RS09835	CHF17_RS09835	hypothetical protein		3.26025	1.08386e-05	6.08114	5.23471e-69
CHF17_RS09840	CHF17_01934	membrane protein	ccmB	2.72405	8.62794e-06	4.87074	3.27579e-42
CHF17_RS09845	CHF17_01935	ABC transporter ATP-binding protein	ccmA	2.47656	2.95618e-05	5.19373	3.45714e-61
CHF17_RS09850	CHF17_01936	hypothetical protein		2.50446	7.8299e-06	6.61955	2.94931e-53
CHF17_RS09905	CHF17_01946	phosphate ABC transporter, permease protein PstA	pstA	6.89467	4.81774e-12	2.19344	0.0106053
CHF17_RS09915	CHF17_01948	phosphate-binding protein		10.6267	7.8587e-07	3.33263	0.0365662
CHF17_RS10085	CHF17_01980	hypothetical protein		2.48544	9.73291e-05	2.28057	8.2542e-06
CHF17_RS10090	CHF17_01981	XRE family transcriptional regulator		2.6535	2.00193e-09	2.44498	1.55796e-12
CHF17_RS10095	CHF17_01982	cell division protein FtsK		2.25645	8.33632e-05	3.94714	6.21219e-38
CHF17_RS10100	CHF17_01983	hypothetical protein		2.10337	0.000246389	4.10161	3.40931e-10
CHF17_RS10105	CHF17_01984	hypothetical protein		2.13461	0.00195267	4.24806	3.61553e-07
CHF17_RS10320	CHF17_02029	CPBP family intramembrane metalloprotease		2.56473	4.693e-07	2.45716	3.752e-36
CHF17_RS10335	CHF17_RS10335	hypothetical protein		3.17137	0.0176022	3.57117	0.000948453
CHF17_RS10430	CHF17_02051	pathogenicity protein	hvgA	20.192	6.99265e-99	16.8762	3.77736e-134
CHF17_RS11100	CHF17_02186	tRNA-Glu	tRNA	2.13281	0.00057687	2.92412	9.9043e-06
Unique to Ctrl Up (103 genes)				∆covR vs WT (Ctrl)		∆covR vs WT (+Zn stress)
locus_tag	Old_locus_tag	annotation	gene	FC	Padj	FC	Padj
CHF17_RS00125	CHF17_00022	tRNA-Thr		2.04114	0.00501845	1.75954	0.000327111
CHF17_RS00190	CHF17_00035	tRNA-Thr		2.04114	0.00501845	1.75954	0.000327111
CHF17_RS00230	CHF17_00043	tRNA-Met		2.22588	0.00112886	1.91912	0.00262293
CHF17_RS00650	CHF17_00127	tRNA-Met		2.14417	7.35593e-05	1.90931	0.00124119
CHF17_RS01035	CHF17_00205	heat-inducible transcriptional repressor HrcA	hcrA	3.62033	7.51833e-36	1.7078	0.00947182
CHF17_RS01040	CHF17_00206	nucleotide exchange factor GrpE	grpE	3.64381	1.92691e-25	1.31549	0.141812
CHF17_RS01045	CHF17_00207	molecular chaperone DnaK	dnaK	4.20175	2.09453e-09	1.07071	0.639336
CHF17_RS01050	CHF17_00208	molecular chaperone DnaJ	dnaJ	3.51063	8.73702e-06	1.24551	0.0323808
CHF17_RS01700	CHF17_00337	hypothetical protein		2.18891	0.00601176	-1.5606	0.0541047
CHF17_RS01815	CHF17_00361	tRNA-Met		2.14417	7.35593e-05	1.90931	0.00124119
CHF17_RS01920	CHF17_00381	hypothetical protein		2.01823	0.0146312	1.67745	0.0259291
CHF17_RS02670	CHF17_00526	BMP family ABC transporter substrate-binding protein		2.40901	2.06638e-08	-1.00384	0.976838
CHF17_RS02740	CHF17_00540	tRNA-Thr		2.05494	0.00498853	1.73378	0.000447771
CHF17_RS02820	CHF17_00559	AraC family transcriptional regulator		2.33602	0.0134381	-2.99156	4.73254e-50
CHF17_RS02825	CHF17_00560	DUF2316 domain-containing protein		2.80812	0.00290163	-2.53111	9.39374e-27
CHF17_RS02830	CHF17_RS02830	4-carboxymuconolactone decarboxylase		2.28835	0.0107976	-3.50975	4.41036e-45
CHF17_RS02835	CHF17_00562	cupin domain-containing protein		2.04404	0.0257501	-5.61333	1.05095e-91
CHF17_RS02840	CHF17_00563	MerR family transcriptional regulator	soxR	2.79441	3.17358e-05	-1.68329	3.61283e-20
CHF17_RS02845	CHF17_00564	Zn-dependent alcohol dehydrogenase	adhC	2.35002	0.00022084	1.08042	0.18803
CHF17_RS03440	CHF17_00685	hypothetical protein		2.11499	1.07969e-10	1.14794	0.163078
CHF17_RS03445	CHF17_RS03445	transposase		2.50853	4.97657e-16	-1.038	0.652667
CHF17_RS03450	CHF17_00687	IS3 family transposase		2.60916	3.81636e-14	-1.33604	5.39517e-05
CHF17_RS03455	CHF17_00688	IS3 family transposase		2.82637	7.51247e-10	-1.2564	0.0068628
CHF17_RS03460	CHF17_RS03460	transposase		3.25246	1.6893e-12	-1.12988	0.166137
CHF17_RS03465	CHF17_RS03465	NINE protein		3.23712	6.00058e-09	-1.09961	0.325849
CHF17_RS03470	CHF17_00689	ABC transporter permease	vex1	3.20307	3.5569e-06	1.23173	0.0235133
CHF17_RS03475	CHF17_00690	ABC transporter ATP-binding protein	vex2	3.03257	1.80483e-06	-1.02718	0.808223
CHF17_RS03480	CHF17_00691	ABC transporter permease	vex3_1	2.5908	4.70786e-07	-1.02205	0.808223
CHF17_RS03685	CHF17_00730	circadian clock protein KaiC		2.09403	0.00623298	-1.30379	0.204053
CHF17_RS03690	CHF17_00731	plasmid recombination protein		2.44837	0.00562222	-1.57932	0.00814569
CHF17_RS03755	CHF17_00742	DUF961 domain-containing protein		4.66489	0.00385345	-1.77066	0.0214932
CHF17_RS03760	CHF17_00743	DUF961 domain-containing protein		3.0556	0.0194631	-2.07002	0.00274261
CHF17_RS03765	CHF17_00744	DNA translocase FtsK		2.76865	0.000729203	-1.67097	0.0143846
CHF17_RS03775	CHF17_00745	XRE family transcriptional regulator		2.89592	8.09118e-06	-2.47924	1.21807e-07
CHF17_RS03780	CHF17_00746	hypothetical protein		3.26525	0.00221379	-1.35818	0.195824
CHF17_RS03820	CHF17_00753	tetracycline resistance ribosomal protection protein Tet(M)	tet(M)	2.29929	3.05941e-14	-1.02594	0.730835
CHF17_RS03825	CHF17_RS03825	conjugal transfer protein		2.27322	9.19486e-07	1.41386	0.0122266
CHF17_RS03850	CHF17_00756	sigma-70 family RNA polymerase sigma factor		6.20749	0.000238779	1.06522	0.829135
CHF17_RS03860	CHF17_RS03860	hypothetical protein		10.719	0.030807	-1.26194	0.692556
CHF17_RS03960	CHF17_00775	hypothetical protein	ap1-2	3.24158	5.56124e-15	1.20666	0.159864
CHF17_RS03965	CHF17_00776	class C sortase	srtC1	2.72025	1.92125e-10	1.04031	0.791898
CHF17_RS04010	CHF17_00783	hypothetical protein		2.66749	0.0241531	1.97037	0.0293445
CHF17_RS04025	CHF17_00787	antibiotic ABC transporter permease		2.34287	3.15485e-34	1.82614	2.68064e-24
CHF17_RS04185	CHF17_00820	iron export ABC transporter permease subunit FetB	fetB	2.2229	0.0024692	5.63042	0
CHF17_RS04600	CHF17_00904	ABC transporter ATP-binding protein		2.61952	1.44745e-08	1.84392	0.000118194
CHF17_RS04605	CHF17_00905	ABC transporter permease		2.68655	6.74384e-11	1.73277	0.00140433
CHF17_RS04610	CHF17_00906	hypothetical protein		2.38102	1.20041e-07	1.63729	0.00258335
CHF17_RS04700	CHF17_00924	GntP family permease	gntP	2.09222	0.000219511	1.02437	0.957814
CHF17_RS05230	CHF17_RS05230	hypothetical protein		2.1612	3.15412e-13	1.87671	1.98427e-09
CHF17_RS05605	CHF17_01100	CPBP family intramembrane metalloprotease		2.46378	3.65003e-15	1.95994	1.71255e-16
CHF17_RS05970	CHF17_01170	purine permease		2.10886	1.07919e-05	1.97523	6.07753e-05
CHF17_RS06725	CHF17_01326	peptidase C5	scpB	2.08491	1.87785e-06	1.37968	0.00529637
CHF17_RS06730	CHF17_01327	hypothetical protein		2.34763	1.52542e-14	1.97764	1.39962e-22
CHF17_RS06750	CHF17_RS06750	LysR family transcriptional regulator		2.65569	6.99467e-06	1.2604	0.0853911
CHF17_RS06755	CHF17_RS06755	IS3 family transposase		2.75593	4.35192e-25	1.63204	2.03381e-09
CHF17_RS06825	CHF17_01346	ATP-dependent Clp protease ATP-binding subunit		2.52884	7.51247e-10	-1.74787	4.21801e-08
CHF17_RS07390	CHF17_01460	sortase		2.04603	0.000288806	1.23295	0.0328159
CHF17_RS07395	CHF17_01461	hypothetical protein		2.34884	0.000124565	1.66519	2.4751e-08
CHF17_RS07400	CHF17_01462	class C sortase		2.17466	0.000319295	1.44599	0.000209944
CHF17_RS07405	CHF17_01463	hypothetical protein		2.02538	0.00212611	1.36679	0.00501546
CHF17_RS07415	CHF17_01465	signal peptidase I	lepB	2.18865	3.17155e-10	1.41499	0.0375941
CHF17_RS07420	CHF17_01466	hypothetical protein		2.42109	2.47803e-19	1.42506	0.0276095
CHF17_RS07515	CHF17_01485	large conductance mechanosensitive channel protein MscL	mscL	2.22346	1.35148e-13	1.98456	2.10922e-17
CHF17_RS07615	CHF17_01507	peptidase		2.25729	0.00502375	1.4123	0.0379148
CHF17_RS07785	CHF17_RS07785	CPBP family intramembrane metalloprotease	abi/ydiL	2.37085	9.61519e-06	1.80728	0.00266637
CHF17_RS07790	CHF17_RS07790	hypothetical protein		2.01965	0.000725756	1.62699	0.0191588
CHF17_RS08085	CHF17_01595	DUF1275 domain-containing protein		2.14358	1.01375e-11	1.6871	3.05636e-10
CHF17_RS08535	CHF17_01680	hypothetical protein		3.10934	0.000446636	-1.03071	0.862065
CHF17_RS08710	CHF17_01716	aldo/keto reductase		2.10963	7.49197e-15	-1.09208	0.300752
CHF17_RS08845	CHF17_01738	MFS transporter		2.03764	7.95697e-08	1.90405	2.1972e-26
CHF17_RS09035	CHF17_01776	hypothetical protein		2.00601	3.19263e-05	-1.08871	0.391505
CHF17_RS09335	CHF17_01833	carbohydrate kinase		2.34646	7.8299e-06	-1.22858	0.292149
CHF17_RS09345	CHF17_01835	PTS galactitol transporter subunit IIC		2.05024	0.000185454	-1.67224	0.0025062
CHF17_RS09900	CHF17_01945	phosphate ABC transporter ATP-binding protein	pstB	5.01351	5.41486e-15	1.52391	0.0509708
CHF17_RS10000	CHF17_01964	cell wall anchor		2.07641	2.77553e-11	1.40515	0.00303621
CHF17_RS10005	CHF17_01965	hypothetical protein		2.86247	1.92125e-10	1.67975	0.000300212
CHF17_RS10010	CHF17_01966	CHAP domain-containing protein		3.12594	7.39648e-14	1.5197	0.000254803
CHF17_RS10030	CHF17_01969	conjugal transfer protein		2.44581	3.45434e-07	1.3151	0.011167
CHF17_RS10035	CHF17_01970	hypothetical protein		2.53352	8.98211e-09	1.32404	0.0165944
CHF17_RS10040	CHF17_01971	conjugal transfer protein		2.92877	9.57043e-16	1.27192	0.0123019
CHF17_RS10055	CHF17_01974	hypothetical protein		2.71797	5.2015e-08	1.39992	0.00825586
CHF17_RS10060	CHF17_01975	hypothetical protein		3.09028	2.94607e-27	1.19752	0.0257482
CHF17_RS10065	CHF17_01976	hypothetical protein		2.63764	9.50672e-13	1.21264	0.0601822
CHF17_RS10080	CHF17_01979	XRE family transcriptional regulator		3.25463	4.68242e-06	1.45464	0.0362424
CHF17_RS10110	CHF17_01985	cell wall surface anchor protein		2.09929	3.27405e-06	1.50574	4.7799e-12
CHF17_RS10115	CHF17_01986	hypothetical protein		2.54361	7.13734e-23	1.13947	0.0868421
CHF17_RS10120	CHF17_01987	hypothetical protein		2.37984	9.30797e-05	1.01534	0.938766
CHF17_RS10125	CHF17_01988	hypothetical protein		3.35822	4.01719e-14	1.05847	0.727487
CHF17_RS10130	CHF17_01989	hypothetical protein		2.46975	3.20215e-06	-1.23403	0.269405
CHF17_RS10135	CHF17_01990	XRE family transcriptional regulator	xre	2.65525	4.6138e-08	1.10896	0.515419
CHF17_RS10175	CHF17_01999	ISL3 family transposase		2.55617	2.28572e-23	1.14337	0.154107
CHF17_RS10180	CHF17_02000	mercury(II) reductase	merA	2.46241	6.35488e-12	-1.37765	0.00649239
CHF17_RS10185	CHF17_02001	Hg(II)-responsive transcriptional regulator	merR	2.60192	8.85156e-08	-1.42564	0.00729775
CHF17_RS10305	CHF17_02026	PAP2 family protein		2.37779	8.157e-10	-1.36868	0.00152273
CHF17_RS10350	CHF17_02034	DUF1003 domain-containing protein		2.9677	8.65801e-17	1.76496	1.58984e-13
CHF17_RS10490	CHF17_02062	molecular chaperone GroEL	groL	2.47901	2.90864e-06	1.03309	0.791586
CHF17_RS10495	CHF17_02063	co-chaperone GroES	groES	2.25092	4.32719e-05	1.55137	2.04881e-05
CHF17_RS10500	CHF17_02064	ABC transporter ATP-binding protein		3.98392	3.34055e-13	1.69616	0.00412263
CHF17_RS10505	CHF17_RS10505	ABC transporter permease		3.97194	5.30551e-14	1.60565	0.0166487
CHF17_RS10725	CHF17_02108	peptidase	ykoI	4.53741	6.44303e-09	1.15294	0.28466
CHF17_RS10870	CHF17_02138	hypothetical protein		2.25087	0.000130493	1.30545	0.137479
CHF17_RS10965	CHF17_02158	transglycosylase		4.12256	1.59691e-19	1.45083	0.00019035
CHF17_RS10970	CHF17_02159	peptidoglycan-binding protein LysM		8.51323	3.61508e-21	1.8211	3.12697e-11
Unique to +Zn stress Up (105)				∆covR vs WT (Ctrl)		∆covR vs WT (+Zn stress)
locus_tag	Old_locus_tag	annotation	gene	FC	Padj	FC	Padj
CHF17_RS00085	CHF17_00014	16S ribosomal RNA		1.08732	0.79518	3.50406	1.80855e-09
CHF17_RS00105	CHF17_00018	tRNA-Val		1.93918	0.0212513	2.24565	0.000409976
CHF17_RS00150	CHF17_00027	16S ribosomal RNA		1.11066	0.742588	3.53265	5.0711e-09
CHF17_RS00170	CHF17_00031	tRNA-Val		1.93918	0.0212513	2.24565	0.000409976
CHF17_RS00250	CHF17_00047	tRNA-Ser		1.84794	3.47143e-05	2.51057	3.62878e-06
CHF17_RS00415	CHF17_00080	XRE family transcriptional regulator		1.90708	1.2966e-09	8.03708	3.89236e-53
CHF17_RS00420	CHF17_00081	Holliday junction branch migration DNA helicase RuvB	ruvB	1.58896	1.90254e-06	2.45512	8.15e-25
CHF17_RS00575	CHF17_00112	translation initiation factor IF-1	infA	1.13318	0.441876	2.08857	3.20461e-10
CHF17_RS00605	CHF17_00118	16S ribosomal RNA		1.08732	0.79518	3.50329	1.82525e-09
CHF17_RS00625	CHF17_00122	tRNA-Val		1.62714	0.147443	3.26102	8.91708e-05
CHF17_RS00630	CHF17_00123	tRNA-Gly		1.67826	0.0774999	3.33485	2.56278e-08
CHF17_RS00635	CHF17_00124	tRNA-Ile		1.70865	0.0262004	2.52209	1.47431e-07
CHF17_RS00640	CHF17_00125	tRNA-Glu		1.73257	0.00147203	2.33281	9.25065e-07
CHF17_RS00645	CHF17_00126	tRNA-Ser		1.97291	0.000122268	2.01845	0.000122941
CHF17_RS00730	CHF17_00142	hypothetical protein		1.10699	0.575696	2.21859	1.31693e-12
CHF17_RS00785	CHF17_00154	hypothetical protein		1.83692	2.50159e-06	2.27915	1.42885e-14
CHF17_RS01010	CHF17_00200	hypothetical protein		-1.06449	0.637907	3.78957	1.25192e-20
CHF17_RS01215	CHF17_00240	50S ribosomal protein L28	rpmB	1.21425	0.321766	2.69804	1.40282e-08
CHF17_RS01300	CHF17_00257	D-alanyl-D-alanine carboxypeptidase		1.68611	9.20504e-05	3.20583	7.2174e-52
CHF17_RS01335	CHF17_00264	16S ribosomal RNA		1.08732	0.79518	3.50485	1.7917e-09
CHF17_RS01360	CHF17_00269	4-(cytidine 5'-diphospho)-2-C-methyl-D-erythritol kinase		1.86635	1.37073e-15	3.17174	2.00743e-56
CHF17_RS01365	CHF17_00271	transcriptional regulator		1.69711	2.80581e-09	2.23825	8.6324e-39
CHF17_RS01450	CHF17_RS01450	hypothetical protein		1.72626	9.20504e-05	2.25616	5.15311e-12
CHF17_RS01715	CHF17_00341	hypothetical protein		1.86337	1.02566e-05	2.102	4.96379e-35
CHF17_RS01725	CHF17_00343	hypothetical protein		1.48689	0.407112	2.33343	0.00461456
CHF17_RS01730	CHF17_00344	hypothetical protein		1.55386	0.283511	2.01837	0.00743686
CHF17_RS01755	CHF17_00349	osmoprotectant ABC transporter substrate-binding protein		1.47014	0.00109962	2.2288	3.14815e-38
CHF17_RS01760	CHF17_00350	ABC transporter permease		1.35014	0.0171715	2.17413	9.20685e-38
CHF17_RS01765	CHF17_00351	ABC transporter ATP-binding protein		1.35719	0.0264112	2.34706	1.06351e-47
CHF17_RS01770	CHF17_00352	16S ribosomal RNA		1.08732	0.79518	3.50485	1.7917e-09
CHF17_RS01790	CHF17_00356	tRNA-Val		1.62714	0.147443	3.26102	8.91708e-05
CHF17_RS01795	CHF17_00357	tRNA-Gly		1.67826	0.0774999	3.33485	2.56278e-08
CHF17_RS01800	CHF17_00358	tRNA-Ile		1.70865	0.0262004	2.52209	1.47431e-07
CHF17_RS01805	CHF17_00359	tRNA-Glu		1.73257	0.00147203	2.33281	9.25065e-07
CHF17_RS01810	CHF17_00360	tRNA-Ser		1.97291	0.000122268	2.01845	0.000122941
CHF17_RS01940	CHF17_00385	isoprenylcysteine carboxyl methyltransferase		1.44764	0.0167145	2.90698	1.04699e-16
CHF17_RS02310	CHF17_00457	16S ribosomal RNA		1.08729	0.79518	3.50597	1.79045e-09
CHF17_RS02340	CHF17_00463	HAD family phosphatase		1.47143	0.00324496	2.06216	3.93393e-15
CHF17_RS02445	CHF17_RS02445	hypothetical protein		-1.2266	0.14726	2.04094	1.5434e-05
CHF17_RS02465	CHF17_00487	NCS2 family permease		1.7708	0.00972857	2.71956	3.67642e-14
CHF17_RS02505	CHF17_00494	ABC transporter ATP-binding protein		1.62112	8.73702e-06	2.07929	1.40333e-16
CHF17_RS02510	CHF17_00495	multidrug ABC transporter permease		1.5339	0.00104897	2.24387	5.20151e-21
CHF17_RS02650	CHF17_RS02650	signal recognition particle sRNA small type	ffs	1.17512	0.644647	3.04629	1.87334e-05
CHF17_RS02700	CHF17_00532	16S ribosomal RNA		1.08732	0.79518	3.50485	1.7917e-09
CHF17_RS02720	CHF17_00536	tRNA-Val		1.93918	0.0212513	2.24565	0.000409976
CHF17_RS02760	CHF17_00544	recombination regulator RecX	recX	1.24352	0.10337	2.11275	8.73293e-25
CHF17_RS02770	CHF17_00546	hypothetical protein		1.17115	0.337908	2.01132	2.30066e-17
CHF17_RS02785	CHF17_00551	glycosyltransferase family 2 protein		1.35457	0.0045946	2.03874	1.44559e-13
CHF17_RS03070	CHF17_00610	DUF910 domain-containing protein		-1.08856	0.643671	3.01789	3.34916e-14
CHF17_RS03660	CHF17_00725	DUF1016 domain-containing protein		1.92894	9.66685e-05	2.93295	2.87267e-30
CHF17_RS03720	CHF17_00736	TetR/AcrR family transcriptional regulator		1.27297	0.275307	2.20923	2.3637e-11
CHF17_RS04305	CHF17_00844	amino acid ABC transporter permease	glnP	1.52393	0.0569575	2.7962	1.1259e-30
CHF17_RS04310	CHF17_00845	amino acid ABC transporter permease	glnP2	1.37999	0.14726	2.28162	4.35978e-23
CHF17_RS04315	CHF17_00846	amino acid ABC transporter substrate-binding protein	glnH	1.34909	0.212229	2.63238	6.75526e-41
CHF17_RS04320	CHF17_00847	amino acid ABC transporter ATP-binding protein	glnQ	1.30228	0.232268	2.39311	1.19553e-56
CHF17_RS04440	CHF17_00871	U32 family peptidase		-1.07611	0.593444	2.20911	6.34669e-12
CHF17_RS05625	CHF17_01104	DNA-protecting protein DprA	dprA	-1.04145	0.788106	2.07813	7.08361e-10
CHF17_RS05945	CHF17_01165	tautomerase	xylM	-1.59879	0.00710703	2.72406	3.2354e-10
CHF17_RS06485	CHF17_01276	phosphonate ABC transporter ATP-binding protein		1.57145	0.0167586	2.16883	1.95032e-17
CHF17_RS06970	CHF17_01374	bifunctional metallophosphatase/5'-nucleotidase		-1.36978	0.17545	4.82688	6.0581e-14
CHF17_RS07110	CHF17_01403	permease		1.09419	0.583863	2.37404	4.09321e-27
CHF17_RS07115	CHF17_01404	ABC transporter ATP-binding protein		1.12561	0.701424	2.345	3.54721e-09
CHF17_RS07120	CHF17_01405	efflux RND transporter periplasmic adaptor subunit		1.06558	0.747278	2.19206	9.12007e-20
CHF17_RS07300	CHF17_01442	ferredoxin		-1.20007	0.219826	2.85929	1.15272e-13
CHF17_RS07660	CHF17_01516	aminopeptidase		1.57775	0.00140443	2.33783	4.18186e-38
CHF17_RS07795	CHF17_RS07795	hypothetical protein		1.79242	0.00515053	2.80961	9.34662e-06
CHF17_RS08005	CHF17_01581	gfo/Idh/MocA family oxidoreductase		1.91813	6.26938e-12	2.31925	1.2509e-56
CHF17_RS08010	CHF17_01582	ASCH domain-containing protein		1.91854	1.46256e-08	2.06577	2.56034e-40
CHF17_RS08020	CHF17_01583	3-oxoacyl-ACP reductase		1.8553	2.02111e-05	2.72542	9.11542e-52
CHF17_RS08025	CHF17_01584	DUF2829 domain-containing protein		1.64443	0.00174825	2.4871	5.78622e-24
CHF17_RS08030	CHF17_01585	aminoacyl-tRNA synthetase		1.88029	2.35905e-05	6.51796	2.48601e-48
CHF17_RS08410	CHF17_01657	hypothetical protein		1.66921	0.00438833	4.84141	8.94473e-19
CHF17_RS08490	CHF17_01673	amino acid ABC transporter substrate-binding protein		1.16621	0.175704	2.91057	6.73752e-10
CHF17_RS08495	CHF17_01674	glutamine amidotransferase		1.06219	0.739324	2.40991	2.51625e-05
CHF17_RS08500	CHF17_RS08500	hypothetical protein		-1.07294	0.79183	3.22099	0.000146798
CHF17_RS08660	CHF17_01706	phosphoenolpyruvate synthase regulatory protein		-1.01322	0.962069	2.51064	6.72839e-05
CHF17_RS08665	CHF17_01707	transcriptional regulator		1.02575	0.934766	2.06409	0.000832541
CHF17_RS08850	CHF17_RS08850	hypothetical protein		1.63531	0.0890013	3.59451	6.02879e-06
CHF17_RS08935	CHF17_01755	hypothetical protein		1.2872	0.0277335	2.54856	3.72701e-33
CHF17_RS08945	CHF17_01757	formate C-acetyltransferase	pflB	-1.11971	0.40113	2.38732	1.30618e-08
CHF17_RS08950	CHF17_01758	FMN-binding protein		-1.05401	0.77117	2.76459	4.74073e-14
CHF17_RS09050	CHF17_01777	nucleoid-associated protein, YbaB/EbfC family		-1.191	0.48875	2.42609	7.25509e-06
CHF17_RS09325	CHF17_01831	transcription antiterminator		1.44337	0.00806776	3.72291	1.2283e-33
CHF17_RS09810	CHF17_01929	PTS mannose transporter subunit IID		1.96076	0.000446636	2.42038	2.27599e-12
CHF17_RS09855	CHF17_01937	ABC transporter ATP-binding protein		1.76978	9.72709e-08	2.29529	2.36546e-30
CHF17_RS09860	CHF17_01938	GHKL domain-containing protein		1.78795	3.85646e-07	2.48567	1.62495e-28
CHF17_RS09865	CHF17_01939	DNA-binding response regulator		1.74431	0.000308804	2.44319	9.27255e-17
CHF17_RS09870	CHF17_RS09870	peptide hormone		1.68846	4.0448e-06	2.90747	2.0615e-16
CHF17_RS09995	CHF17_01963	hypothetical protein		1.15141	0.472121	2.61727	1.44939e-19
CHF17_RS10070	CHF17_01977	hypothetical protein		-1.21172	0.342117	2.43153	1.46552e-23
CHF17_RS10075	CHF17_01978	transporter	recF_1	-1.26183	0.158358	2.13274	5.10698e-18
CHF17_RS10205	CHF17_02005	YydF family exported signaling peptide		-1.10082	0.629427	2.20424	7.16958e-15
CHF17_RS10210	CHF17_02006	hypothetical protein		1.42568	0.126581	2.35058	6.94703e-12
CHF17_RS10215	CHF17_02007	YydG family peptide radical SAM peptide maturase		1.59707	0.0235875	2.48694	1.96551e-15
CHF17_RS10340	CHF17_02032	topology modulation protein		1.61343	1.29981e-06	2.66217	6.03198e-56
CHF17_RS10435	CHF17_02052	preprotein translocase subunit SecE	secE	1.17418	0.550878	4.51793	1.29197e-15
CHF17_RS10440	CHF17_RS10440	50S ribosomal protein L33	rpmG	1.0811	0.767794	3.31839	2.85724e-15
CHF17_RS10545	CHF17_02074	anaerobic ribonucleoside-triphosphate reductase	nrdD	-1.41313	0.0410899	2.4679	1.57299e-16
CHF17_RS10610	CHF17_RS10610	hypothetical protein		-1.19759	0.514957	2.73998	6.5348e-07
CHF17_RS10615	CHF17_02087	cold-shock protein		-1.27961	0.439942	2.61089	1.91932e-06
CHF17_RS10795	CHF17_02122	TetR family transcriptional regulator		2.67989	0	2.36537	6.10617e-05
CHF17_RS10955	CHF17_02156	L-serine ammonia-lyase, iron-sulfur-dependent, subunit beta	sdaAB	1.50048	0.00696708	2.51727	5.99771e-28
CHF17_RS11040	CHF17_02174	hypothetical protein		1.96357	5.24228e-11	2.89174	9.63046e-16
CHF17_RS11105	CHF17_02187	tRNA-Arg	tRNA	1.56428	0.0623751	2.00324	0.000388692
CHF17_RS11110	CHF17_02188	23S rRNA (pseudouridine(1915)-N(3))-methyltransferase RlmH	rlmH	1.59229	0.0183324	2.19868	2.08785e-05

## Sheet: E. Effect of CovR Down-reg
E. Venn analysis of down-regulated genes that are shared and unique in Ctrl and +Zn stress conditions to show the effect of covR mutation
shared genes (27)				∆covR vs WT (Ctrl)		∆covR vs WT (+Zn stress)
locus_tag	Old_locus_tag	annotation	gene	FC	Padj	FC	Padj
CHF17_RS01535	CHF17_00305	hypothetical protein		-4.5939	1.19514e-47	-5.84036	1.55507e-82
CHF17_RS01540	CHF17_00306	ABC transporter permease		-5.00021	9.80409e-38	-6.51069	4.10419e-46
CHF17_RS01545	CHF17_00307	ABC transporter permease		-4.691	1.94832e-20	-7.87663	1.05509e-24
CHF17_RS01550	CHF17_00308	ABC transporter ATP-binding protein		-4.61003	1.74014e-11	-6.92776	1.09347e-16
CHF17_RS01555	CHF17_00309	ABC transporter ATP-binding protein		-3.82899	4.63841e-16	-6.01396	2.83967e-22
CHF17_RS02065	CHF17_00411	amino acid ABC transporter ATP-binding protein		-2.42944	4.88164e-37	-2.05921	1.79884e-06
CHF17_RS02090	CHF17_00416	aminopeptidase C	pepC	-4.67791	6.54723e-41	-4.27729	9.37359e-61
CHF17_RS02280	CHF17_00451	cysteine synthase A	cysK	-5.5877	1.2635e-52	-7.00859	2.45367e-33
CHF17_RS04470	CHF17_00877	riboflavin synthase	ribE	-3.56038	0.0119162	-2.19865	2.92439e-10
CHF17_RS05035	CHF17_00989	ATP synthase subunit alpha	atpA	-2.17942	0.000437212	-2.0168	1.12842e-07
CHF17_RS05055	CHF17_00993	membrane protein		-2.23155	0.000206183	-3.14804	6.70386e-16
CHF17_RS05125	CHF17_01007	alpha-ketoacid dehydrogenase subunit beta		-2.07711	0.000277585	-3.64855	2.71394e-36
CHF17_RS05980	CHF17_01172	GMP reductase	guaC	-6.7939	3.98422e-33	-2.09724	4.58271e-09
CHF17_RS06065	CHF17_01190	hypothetical protein		-2.33845	1.87566e-21	-2.18493	9.15509e-41
CHF17_RS06830	CHF17_01347	homocysteine S-methyltransferase	mmuM	-2.20317	5.72419e-10	-3.07673	6.46239e-19
CHF17_RS06835	CHF17_01348	amino acid transporter		-2.461	8.57782e-10	-3.32565	2.89278e-22
CHF17_RS07695	CHF17_01523	lactoylglutathione lyase		-2.0036	1.13887e-06	-2.11182	1.67576e-11
CHF17_RS08330	CHF17_01642	amino acid ABC transporter permease		-3.3225	1.429e-19	-5.12552	2.53e-79
CHF17_RS08335	CHF17_01643	ABC transporter substrate-binding protein		-3.33724	8.6809e-18	-4.16586	1.0343e-44
CHF17_RS08400	CHF17_01655	sensor histidine kinase	covS	-13.3671	1.17836e-194	-24.4318	0
CHF17_RS08405	CHF17_01656	DNA-binding response regulator	covR	-188.579	2.74799e-189	-188.719	0
CHF17_RS09485	CHF17_01863	peroxiredoxin	ahpC	-4.37956	5.04705e-33	-9.28243	1.35571e-132
CHF17_RS09490	CHF17_01864	alkyl hydroperoxide reductase subunit F	ahpF	-4.63118	5.29225e-28	-10.3621	1.55777e-109
CHF17_RS09495	CHF17_01865	tRNA-Cys	tRNA	-5.7712	6.65216e-17	-12.1011	1.97093e-55
CHF17_RS10325	CHF17_02030	rhodanese-like domain-containing protein		-4.37681	1.10138e-37	-7.17789	1.28502e-103
CHF17_RS10330	CHF17_02031	hypothetical protein	cfb	-4.84478	2.69563e-35	-5.62702	4.37643e-73
CHF17_RS10375	CHF17_02039	hypothetical protein		-3.79318	4.22524e-13	-3.04112	1.48285e-22
Unique to Ctrl down (92 genes)				∆covR vs WT (Ctrl)		∆covR vs WT (+Zn stress)
locus_tag	Old_locus_tag	annotation	gene	FC	Padj	FC	Padj
CHF17_RS00125	CHF17_00022	tRNA-Thr		2.04114	0.00501845	1.75954	0.000327111
CHF17_RS00290	CHF17_00055	phosphoribosylaminoimidazolesuccinocarboxamide synthase	purC	-5.57932	6.84641e-17	1.38791	0.0440431
CHF17_RS00295	CHF17_00056	phosphoribosylformylglycinamidine synthase	purL	-7.63833	6.26043e-14	1.23755	0.438939
CHF17_RS00300	CHF17_00057	amidophosphoribosyltransferase	purF	-6.45946	5.08986e-10	1.31303	0.308508
CHF17_RS00305	CHF17_00058	phosphoribosylformylglycinamidine cyclo-ligase	purM	-6.01233	2.07618e-10	1.17754	0.542189
CHF17_RS00310	CHF17_00059	phosphoribosylglycinamide formyltransferase	purN	-5.20485	1.16596e-08	1.12277	0.724729
CHF17_RS00315	CHF17_00060	GNAT family N-acetyltransferase		-3.81776	1.90857e-06	1.2777	0.263533
CHF17_RS00320	CHF17_00061	bifunctional phosphoribosylaminoimidazolecarboxamide formyltransferase/IMP cyclohydrolase PurH	purH	-3.33894	7.67101e-09	-1.17345	0.400685
CHF17_RS00385	CHF17_00074	phosphoribosylamine--glycine ligase	purD	-2.12824	0.00722278	-1.59881	0.101631
CHF17_RS00395	CHF17_00076	5-(carboxyamino)imidazole ribonucleotide synthase	purK	-2.09984	0.0223951	-1.5759	0.0849085
CHF17_RS02000	CHF17_00397	bacteriocin immunity protein		-2.27882	2.91709e-06	1.52563	3.41116e-08
CHF17_RS02005	CHF17_00398	ABC transporter ATP-binding protein		-2.03496	2.80058e-10	1.73349	1.16843e-13
CHF17_RS02055	CHF17_00409	amino acid ABC transporter substrate-binding protein		-2.56621	1.00035e-21	-1.37509	0.0889104
CHF17_RS02060	CHF17_00410	amino acid ABC transporter permease		-2.51152	1.28996e-23	-1.85299	0.000354674
CHF17_RS03245	CHF17_00645	hypothetical protein		-3.25784	2.09028e-05	1.14941	0.58395
CHF17_RS03250	CHF17_00646	dihydroorotate oxidase	pyrDA	-4.29904	1.47088e-26	1.28972	0.0786315
CHF17_RS03405	CHF17_00679	adenosine deaminase		-4.38363	4.63989e-22	1.02333	0.834693
CHF17_RS04465	CHF17_00876	bifunctional diaminohydroxyphosphoribosylaminopyrimidine deaminase/5-amino-6-(5-phosphoribosylamino)uracil reductase RibD	ribD	-3.37985	0.0175314	-1.94896	5.89483e-08
CHF17_RS04475	CHF17_00878	bifunctional 3,4-dihydroxy-2-butanone-4-phosphate synthase/GTP cyclohydrolase II	ribA	-3.53651	0.0169249	-1.98323	9.72991e-08
CHF17_RS04480	CHF17_00879	6,7-dimethyl-8-ribityllumazine synthase	ribH	-3.26286	0.0407339	-1.39873	0.0287408
CHF17_RS04575	CHF17_00898	MFS transporter		-3.66839	1.09925e-10	-1.97037	3.35352e-08
CHF17_RS04795	CHF17_00942	hypothetical protein		-2.35507	5.34425e-05	1.07866	0.708597
CHF17_RS04800	CHF17_00943	hypothetical protein		-2.33567	0.000220087	-1.21011	0.185304
CHF17_RS04805	CHF17_00944	transcriptional regulator		-2.06988	0.00225258	-1.38217	0.0202719
CHF17_RS04810	CHF17_00945	DUF3169 domain-containing protein		-2.14877	0.00276412	-1.06433	0.626188
CHF17_RS04815	CHF17_00946	energy-coupled thiamine transporter ThiT	thiT	-2.46296	0.00765979	-1.25755	0.252116
CHF17_RS04850	CHF17_00953	polysaccharide deacetylase		-2.36841	4.32492e-11	-1.19409	0.0685894
CHF17_RS05015	CHF17_00985	F0F1 ATP synthase subunit C		-2.14995	1.75368e-07	-1.53489	0.00534641
CHF17_RS05020	CHF17_00986	ATP synthase subunit A	atpB	-2.04504	2.96027e-05	-1.54119	0.000823027
CHF17_RS05030	CHF17_00988	F0F1 ATP synthase subunit delta		-2.0694	0.000201164	-1.30609	0.0140653
CHF17_RS05040	CHF17_00990	ATP synthase subunit gamma		-2.00478	0.00781228	-1.44504	0.0112505
CHF17_RS05685	CHF17_RS05685	hypothetical protein		-2.2999	0.000812895	1.14493	0.134529
CHF17_RS05690	CHF17_RS05690	hypothetical protein		-2.36192	0.000403465	1.02586	0.80037
CHF17_RS05695	CHF17_RS05695	hypothetical protein		-2.38972	0.000206183	1.58959	0.00503556
CHF17_RS05700	CHF17_01116	hypothetical protein		-2.50429	0.000381405	-1.00829	0.939805
CHF17_RS05705	CHF17_01117	hypothetical protein		-2.52417	0.000149662	-1.08416	0.251946
CHF17_RS05710	CHF17_01118	hypothetical protein		-2.54092	0.000219511	-1.12991	0.171735
CHF17_RS05715	CHF17_RS05715	hypothetical protein		-2.47895	1.32394e-05	-1.20345	0.00805505
CHF17_RS05720	CHF17_01121	hypothetical protein		-2.2454	9.73291e-05	-1.21605	0.000310227
CHF17_RS05725	CHF17_RS05725	hypothetical protein		-11.3054	2.45097e-19	-1.26039	0.000333008
CHF17_RS05730	CHF17_01122	hypothetical protein		-12.1129	3.9085e-20	-1.56808	1.38866e-12
CHF17_RS05735	CHF17_01123	hypothetical protein		-10.3448	1.03445e-19	1.01141	0.887719
CHF17_RS05740	CHF17_01124	type VII secretion protein EssC	essC	-22.3308	8.17447e-36	-1.63502	0.000459229
CHF17_RS05745	CHF17_01125	type VII secretion protein EssB	essB	-27.1071	1.0359e-53	-1.38029	0.000946075
CHF17_RS05750	CHF17_01126	hypothetical protein		-28.675	8.69688e-61	-1.04597	0.692556
CHF17_RS05755	CHF17_01127	type VII secretion protein EssA	essA	-29.4249	3.96665e-46	-1.07996	0.489941
CHF17_RS05760	CHF17_01128	phage infection protein		-29.016	1.86625e-63	-1.39199	2.66732e-06
CHF17_RS05765	CHF17_01129	hypothetical protein		-25.4545	4.5876e-64	-1.18255	0.0232654
CHF17_RS05770	CHF17_01130	hypothetical protein		-26.0002	3.0258e-51	-1.19529	0.0472408
CHF17_RS05775	CHF17_01131	carbamoyl-phosphate synthase large subunit	carB	-62.4432	1.01748e-97	1.41697	0.00274432
CHF17_RS05780	CHF17_01132	carbamoyl-phosphate synthase small subunit	carA-1	-74.5238	2.24763e-94	1.45293	0.0235854
CHF17_RS05785	CHF17_01133	aspartate carbamoyltransferase catalytic subunit	pyrB	-74.5643	9.61252e-122	1.42848	0.00591951
CHF17_RS05790	CHF17_01134	dihydroorotase	pyrC	-18.018	1.31043e-110	1.58137	9.55537e-06
CHF17_RS05795	CHF17_01135	orotate phosphoribosyltransferase	pyrE	-24.2306	1.16295e-200	1.55722	7.48762e-08
CHF17_RS05800	CHF17_01136	orotidine-5'-phosphate decarboxylase	pyrF	-27.9526	1.87096e-203	1.47384	9.77067e-05
CHF17_RS05835	CHF17_01143	formate--tetrahydrofolate ligase	fhs	-3.09747	3.49649e-13	-1.40992	0.00989305
CHF17_RS06175	CHF17_01213	hypothetical protein		-2.18712	4.13515e-15	1.46815	0.00488578
CHF17_RS06255	CHF17_01229	PaaI family thioesterase		-3.33462	6.26938e-12	-1.30581	0.00277109
CHF17_RS06260	CHF17_01230	uracil permease	uraA	-16.4186	4.41037e-47	1.92112	1.47844e-06
CHF17_RS06315	CHF17_01241	branched-chain amino acid aminotransferase		-2.05724	1.77997e-07	-1.97263	4.70765e-15
CHF17_RS06370	CHF17_01252	capsular polysaccharide biosynthesis protein		-2.03261	7.86008e-07	-1.50919	1.05372e-09
CHF17_RS06390	CHF17_01256	multidrug MFS transporter	cpsG	-2.09307	5.1668e-15	-1.72791	6.19853e-15
CHF17_RS06395	CHF17_01257	UDP-N-acetylglucosamine--LPS N-acetylglucosamine transferase		-2.16302	2.58411e-12	-1.923	1.31376e-19
CHF17_RS06400	CHF17_01258	sugar transferase		-2.09536	3.16264e-14	-1.44465	9.05762e-09
CHF17_RS06405	CHF17_01259	tyrosine-protein kinase CpsD		-2.0968	8.77611e-18	-1.44178	1.58056e-07
CHF17_RS06410	CHF17_01260	capsular polysaccharide biosynthesis protein CpsC		-2.0224	5.75129e-22	-1.33871	3.07807e-05
CHF17_RS07050	CHF17_01391	peptidoglycan branched peptide synthesis protein		-3.23643	8.37147e-13	-1.05807	0.763479
CHF17_RS07055	CHF17_01392	hypothetical protein		-2.38161	0.00943004	-1.11801	0.676608
CHF17_RS07125	CHF17_01406	carbamoyl phosphate synthase large subunit		-2.26278	1.26887e-12	1.05147	0.450638
CHF17_RS07130	CHF17_01407	carbamoyl phosphate synthase small subunit		-2.21437	1.00048e-09	-1.29617	0.00387607
CHF17_RS07135	CHF17_01408	bifunctional pyrimidine operon transcriptional regulator/uracil phosphoribosyltransferase	pyrR	-2.36567	3.36704e-31	-1.12946	0.0892034
CHF17_RS08120	CHF17_01601	phosphoglycerate dehydrogenase		-2.48118	3.90881e-11	-1.2185	0.0148911
CHF17_RS08125	CHF17_01603	acetyltransferase		-2.88704	1.29461e-13	-1.20355	0.0741655
CHF17_RS08130	CHF17_01604	3-phosphoserine/phosphohydroxythreonine transaminase	serC	-2.97434	6.82708e-24	-1.01678	0.895799
CHF17_RS08340	CHF17_01644	amidase		-2.14417	5.63467e-10	-1.77354	2.72191e-10
CHF17_RS09130	CHF17_01792	type I glutamate--ammonia ligase	glnA	-2.18112	2.06638e-08	-1.49812	6.5348e-07
CHF17_RS09135	CHF17_01793	MerR family transcriptional regulator		-2.36343	6.23207e-09	-1.5985	1.25234e-05
CHF17_RS09385	CHF17_01843	PTS ascorbate transporter subunit IIA		-3.02288	0.00911297	1.00857	0.981596
CHF17_RS09390	CHF17_01844	PTS ascorbate transporter subunit IIB		-3.18922	0.000993402	-1.08701	0.844193
CHF17_RS09395	CHF17_01845	PTS ascorbate transporter subunit IIC		-2.75664	0.000568656	1.16271	0.351109
CHF17_RS09405	CHF17_01847	hypothetical protein		-2.05441	1.8155e-05	1.35804	1.1979e-05
CHF17_RS09410	CHF17_01848	adenylosuccinate synthetase		-3.22453	1.11459e-21	-1.6849	6.36162e-10
CHF17_RS09520	CHF17_01870	gfo/Idh/MocA family oxidoreductase		-2.41194	8.89285e-10	-1.99206	2.18698e-17
CHF17_RS09655	CHF17_RS09655	hypothetical protein		-2.08364	0.000116553	-1.48049	0.064566
CHF17_RS09730	CHF17_01912	exo-alpha-sialidase		-2.99457	1.52355e-24	-1.45247	0.00420988
CHF17_RS09775	CHF17_01921	bifunctional 2',3'-cyclic-nucleotide 2'-phosphodiesterase/3'-nucleotidase	cpdB	-2.69951	5.24321e-05	1.71668	0.00314015
CHF17_RS09975	CHF17_RS09975	hypothetical protein		-2.6569	2.1744e-07	1.45658	0.0453511
CHF17_RS09980	CHF17_01960	tRNA-Lys		-2.74105	1.18754e-07	1.22189	0.39184
CHF17_RS10405	CHF17_02046	MFS transporter	mfsP	-47.7911	2.18412e-100	1.17217	0.0760263
CHF17_RS10410	CHF17_02047	patatin family protein		-3.13495	2.09008e-11	-1.12404	0.0650745
CHF17_RS10475	CHF17_02059	uridine phosphorylase	udp	-2.77026	1.29436e-10	-1.68346	8.5571e-06
CHF17_RS10945	CHF17_02154	MarC family protein		-2.12286	0.000104286	-1.65054	0.000279328
CHF17_RS10950	CHF17_02155	tRNA 2-thiouridine(34) synthase MnmA	mnmA	-2.20864	1.95776e-05	-1.65731	0.00814569
Unique to +Zn stress Down (68 genes)				∆covR vs WT (Ctrl)		∆covR vs WT (+Zn stress)
locus_tag	Old_locus_tag	annotation	gene	FC	Padj	FC	Padj
CHF17_RS01290	CHF17_00255	SUF system NifU family Fe-S cluster assembly protein		-1.59885	0.0144261	-2.3646	6.13116e-11
CHF17_RS01680	CHF17_00333	hypothetical protein		1.60395	0.0454511	-2.10641	2.40565e-05
CHF17_RS01690	CHF17_00335	hypothetical protein		1.78302	0.00310748	-2.18104	4.19109e-08
CHF17_RS01695	CHF17_00336	hypothetical protein		1.82061	0.0126121	-2.03008	5.14992e-05
CHF17_RS02255	CHF17_00446	PTS sugar transporter subunit IIB		1.45364	0.132957	-2.42775	0.000138674
CHF17_RS02790	CHF17_00552	class 1b ribonucleoside-diphosphate reductase subunit beta	nrdF	-1.32437	0	-10.1441	2.03894e-90
CHF17_RS02795	CHF17_00553	class Ib ribonucleoside-diphosphate reductase assembly flavoprotein NrdI	nrdI	-1.33157	0	-9.9551	1.6425e-92
CHF17_RS02800	CHF17_00554	class 1b ribonucleoside-diphosphate reductase subunit alpha	nrdE	-1.39213	0	-11.5631	7.72638e-99
CHF17_RS02805	CHF17_00555	cell surface protein	lrrG	-1.30986	0	-9.89816	4.01708e-77
CHF17_RS02810	CHF17_00556	hypothetical protein		-1.31349	0	-10.8352	1.32386e-100
CHF17_RS02815	CHF17_RS02815	IS3-like element IS861 family transposase		-1.23296	0.0551306	-5.6198	9.39981e-135
CHF17_RS02820	CHF17_00559	AraC family transcriptional regulator		2.33602	0.0134381	-2.99156	4.73254e-50
CHF17_RS02825	CHF17_00560	DUF2316 domain-containing protein		2.80812	0.00290163	-2.53111	9.39374e-27
CHF17_RS02830	CHF17_RS02830	4-carboxymuconolactone decarboxylase		2.28835	0.0107976	-3.50975	4.41036e-45
CHF17_RS02835	CHF17_00562	cupin domain-containing protein		2.04404	0.0257501	-5.61333	1.05095e-91
CHF17_RS02870	CHF17_00570	YSIRK signal domain/LPXTG anchor domain surface protein	rib	-1.20883	0.341173	-2.252	6.7242e-07
CHF17_RS03320	CHF17_RS03320	IS3-like element IS861 family transposase		-1.14721	0.205913	-2.02116	2.10294e-38
CHF17_RS03430	CHF17_00684	tRNA-Arg		1.04294	0.804516	-2.16381	3.48242e-08
CHF17_RS03630	CHF17_00719	DUF87 domain-containing protein		1.04351	0.908094	-2.23452	8.80204e-07
CHF17_RS03635	CHF17_00720	CHAP domain-containing protein		1.70826	0.0345412	-2.21242	1.26086e-05
CHF17_RS03670	CHF17_00727	DUF4368 domain-containing protein		1.28502	0.225857	-2.11002	1.91122e-08
CHF17_RS03760	CHF17_00743	DUF961 domain-containing protein		3.0556	0.0194631	-2.07002	0.00274261
CHF17_RS03770	CHF17_RS03770	hypothetical protein		7.033	0.0789883	-2.34392	0.0440431
CHF17_RS03775	CHF17_00745	XRE family transcriptional regulator		2.89592	8.09118e-06	-2.47924	1.21807e-07
CHF17_RS03785	CHF17_00747	antirestriction protein ArdA		1.6401	0.0973809	-2.05339	0.000739502
CHF17_RS03795	CHF17_00749	ATP/GTP-binding protein		1.26998	0.297735	-2.14599	6.55167e-05
CHF17_RS04100	CHF17_00802	hypothetical protein		-1.56546	0.00937556	-2.38552	2.36955e-16
CHF17_RS04105	CHF17_00803	peptidase S8		-1.36919	0.185097	-2.03129	2.68711e-08
CHF17_RS04130	CHF17_00808	alpha/beta hydrolase		-1.63175	0.043763	-2.21977	8.1043e-05
CHF17_RS04135	CHF17_00809	alpha/beta hydrolase		-1.46975	0.135796	-2.19532	0.000480173
CHF17_RS04150	CHF17_00813	permease		-1.55143	0.000448522	-2.19741	4.59135e-16
CHF17_RS04230	CHF17_00829	2-dehydro-3-deoxyphosphooctonate aldolase	eda	-1.59344	0.0251472	-2.11906	2.54289e-09
CHF17_RS04405	CHF17_00865	PspC domain-containing protein		1.0056	0.971699	-2.19072	1.44265e-27
CHF17_RS04410	CHF17_RS04410	hypothetical protein		-1.0447	0.79518	-2.85342	2.1285e-24
CHF17_RS05050	CHF17_00992	F0F1 ATP synthase subunit epsilon		-1.87764	7.53679e-05	-2.03759	7.27141e-12
CHF17_RS05120	CHF17_01006	thiamine pyrophosphate-dependent dehydrogenase E1 component subunit alpha		-1.80778	0.00773725	-3.03329	2.12161e-23
CHF17_RS05130	CHF17_01008	branched-chain alpha-keto acid dehydrogenase subunit E2		-1.7543	0.0173752	-3.78299	3.39436e-26
CHF17_RS05135	CHF17_01009	dihydrolipoyl dehydrogenase	lpdA	-1.42446	0.0216089	-3.17624	6.39271e-56
CHF17_RS05140	CHF17_01010	lipoate--protein ligase A		-1.70874	0.000532422	-2.55888	4.66355e-68
CHF17_RS05145	CHF17_RS05145	hypothetical protein		-1.71126	0.00164302	-3.69441	2.07524e-69
CHF17_RS05455	CHF17_RS05455	hypothetical protein		-1.2035	0.338104	-2.63735	8.95981e-42
CHF17_RS05850	CHF17_01146	hypothetical protein		-1.60488	0.00544683	-2.05422	3.56574e-09
CHF17_RS05870	CHF17_01150	biotin/lipoate A/B protein ligase family protein		-1.65604	1.07601e-05	-2.3544	2.08291e-11
CHF17_RS06060	CHF17_01189	6-phospho-beta-glucosidase		-1.70494	0.000350742	-2.57442	2.78045e-16
CHF17_RS06430	CHF17_RS06430	IS3-like element IS861 family transposase		-1.08427	0.307014	-2.27423	2.44984e-41
CHF17_RS06505	CHF17_01280	acetolactate decarboxylase	budA	-1.40807	0.0688241	-2.19854	6.51884e-08
CHF17_RS06510	CHF17_01281	acetolactate synthase AlsS	alsS	-1.59504	0.0145554	-2.7498	8.83775e-10
CHF17_RS06660	CHF17_RS06660	IS3-like element IS861 family transposase		-1.32358	7.35593e-05	-2.21332	1.51294e-45
CHF17_RS06715	CHF17_01324	metal ABC transporter substrate-binding lipoprotein/laminin-binding adhesin Lmb	lmb	1.02952	0.933511	-2.17842	5.75258e-05
CHF17_RS06905	CHF17_01361	diacylglycerol kinase family lipid kinase	udpK	-1.03564	0.898763	-2.29659	4.76659e-12
CHF17_RS06910	CHF17_01362	hypothetical protein		-1.20516	0.185308	-2.06255	1.98993e-13
CHF17_RS06975	CHF17_01375	peptide deformylase		-1.66243	2.4321e-11	-2.04521	1.00463e-19
CHF17_RS06980	CHF17_01376	NADP-specific glutamate dehydrogenase	gdhA	-1.80288	4.70708e-05	-3.12826	1.51277e-30
CHF17_RS07540	CHF17_01491	ammonium transporter		-1.04841	0.845049	-2.70297	4.67901e-21
CHF17_RS07550	CHF17_01493	rhodanese domain-containing protein		-1.43809	0.118924	-3.61307	4.16286e-21
CHF17_RS07600	CHF17_RS07600	IS3-like element IS861 family transposase		-1.1973	0.0579286	-2.5281	1.85969e-54
CHF17_RS07685	CHF17_01521	aldo/keto reductase		-1.69475	0.00524954	-2.01408	3.54043e-08
CHF17_RS07845	CHF17_01546	oleate hydratase	mcrA	-1.72842	7.64583e-06	-3.10408	1.5922e-118
CHF17_RS07935	CHF17_01566	IS3-like element IS861 family transposase		-1.19402	0.0296323	-3.56264	1.57089e-65
CHF17_RS08070	CHF17_01592	branched-chain amino acid transport system II carrier protein	brnQ	-1.7363	4.6146e-05	-2.58488	3.34287e-18
CHF17_RS09085	CHF17_01784	30S ribosomal protein S14	rpsN	1.04917	0.92152	-2.10973	2.48329e-09
CHF17_RS09365	CHF17_01839	transaldolase	fsa	-1.44011	0.126581	-2.09056	3.56549e-05
CHF17_RS09715	CHF17_RS09715	IS3-like element IS861 family transposase		-1.18248	0.0316737	-2.86101	2.02688e-46
CHF17_RS09930	CHF17_01952	50S ribosomal protein L11 methyltransferase	prmA	1.34696	0.235802	-2.39436	0.000236268
CHF17_RS10300	CHF17_RS10300	IS3-like element IS861 family transposase		-1.17993	0.032027	-2.77004	3.15031e-47
CHF17_RS10365	CHF17_02037	AzlD domain-containing protein		-1.64598	6.41442e-06	-2.48867	6.69468e-36
CHF17_RS10370	CHF17_02038	branched-chain amino acid ABC transporter permease		-1.69558	5.23645e-05	-2.61314	8.35146e-75
CHF17_RS11015	CHF17_02169	sugar transporter		-1.28806	0.027236	-3.67848	4.10976e-68
