# Supplementary material for: Regulatory cross-talk supports resistance to Zn intoxication in Streptococcus
Source: PLoS Pathog. 2022 Jul 21;18(7):e1010607. doi: 10.1371/journal.ppat.1010607 (PMC9345489; doi:10.1371/journal.ppat.1010607)
Supplement: S5 Data — Genes identified by TraDIS with significant differential ISS1 insertions (n = 3 replicates; FDR <0.001 and P value <0.05) comparing THB containing 1.0 mM Zn to THB without Zn; those with major enrichment or reduction (4 ≤ FC ≤ -4) are highlighted in blue, and moderate enrichment or reduction (2–4 ≤ FC ≤ -2–4) highlighted in green. (XLSX) [file ppat.1010607.s019.xlsx]

## Sheet: Zn stress TraDIS
locus_tag	Old locus tag	gene_name	function	log2FC	log10CPM	P-Value	FDR
CHF17_RS02200	CHF17_00435	stp1	Stp1/IreP family PP2C-type Ser/Thr phosphatase	-10.0019	5.52817	3.10283e-62	1.90219e-60
CHF17_RS08095	CHF17_01596	celB	PTS sugar transporter subunit IIC	-7.59845	7.44474	2.91151e-208	1.1701e-205
CHF17_RS08350	CHF17_01646	yceG	endolytic transglycosylase MltG	-5.82045	5.52524	6.67048e-59	3.82988e-57
CHF17_RS00410	CHF17_00079	purB	adenylosuccinate lyase	-5.04568	5.60368	2.60437e-50	1.256e-48
CHF17_RS04510	CHF17_00885	plyB	N-acetylmuramoyl-L-alanine amidase	-4.19413	6.4712	3.50315e-66	2.34646e-64
CHF17_RS04275	CHF17_00838	rfaB	glycosyltransferase	-3.7652	8.31701	3.3417e-210	1.72671e-207
CHF17_RS08100	CHF17_01597		alpha/beta hydrolase	-3.3789	7.3907	6.80694e-102	8.4899e-100
CHF17_RS05375	CHF17_01054		BMP family protein	-2.4761	6.67973	1.05211e-29	2.6427e-28
CHF17_RS00080	CHF17_00013	ftsH	ATP-dependent zinc metalloprotease FtsH	-2.387	6.3177	6.66412e-19	1.21126e-17
CHF17_RS09420	CHF17_01850		PAS domain-containing protein	-2.27263	8.80761	5.54544e-118	7.71456e-116
CHF17_RS08215	CHF17_01619	upp	uracil phosphoribosyltransferase	-2.04194	7.37301	5.81442e-36	1.76729e-34
CHF17_RS06225	CHF17_01223		Asp23/Gls24 family envelope stress response protein	-2.02714	7.09841	8.28476e-37	2.65186e-35
CHF17_RS07930	CHF17_01564		DUF3397 domain-containing protein	-1.97492	7.18997	1.33104e-47	5.94367e-46
CHF17_RS06370	CHF17_01252		capsular polysaccharide biosynthesis protein	-1.84213	7.80146	3.92529e-53	1.99969e-51
CHF17_RS06090	CHF17_01194		ABC transporter substrate-binding protein	-1.83268	6.6486	8.40367e-31	2.23501e-29
CHF17_RS06380	CHF17_01254	cpsI	glycosyltransferase family 2 protein	-1.78198	7.79595	9.64538e-43	3.75133e-41
CHF17_RS02205	CHF17_00436	stk1	Stk1 family PASTA domain-containing Ser/Thr kinase	-1.77087	9.80636	1.15244e-150	2.60524e-148
CHF17_RS05060	CHF17_00994	murA	UDP-N-acetylglucosamine 1-carboxyvinyltransferase	-1.7653	7.80883	3.44701e-46	1.48427e-44
CHF17_RS02600	CHF17_00513	perR	peroxide-responsive transcriptional repressor PerR	-1.6831	7.31795	2.57784e-43	1.01348e-41
CHF17_RS06345	CHF17_01247	neuA	N-acylneuraminate cytidylyltransferase	-1.66562	7.98618	2.82703e-30	7.35639e-29
CHF17_RS05345	CHF17_01048	hisJ	amino acid ABC transporter ATP-binding protein	-1.60764	7.82083	1.48387e-36	4.6671e-35
CHF17_RS06375	CHF17_01253	cpsJ	glycosyltransferase family 2 protein	-1.59676	7.77674	1.4064e-41	5.19076e-40
CHF17_RS05410	CHF17_01061		class A sortase	-1.59537	9.67228	1.65112e-48	7.55964e-47
CHF17_RS10935	CHF17_02152		DHH family phosphoesterase	-1.59326	9.8352	4.49079e-108	5.80114e-106
CHF17_RS01465	CHF17_00292		pyrroline-5-carboxylate reductase	-1.56139	7.42844	8.34758e-14	1.14803e-12
CHF17_RS04420	CHF17_00867	lgt	prolipoprotein diacylglyceryl transferase	-1.49954	9.45228	9.30598e-44	3.82497e-42
CHF17_RS05620	CHF17_01103	topA	type I DNA topoisomerase	-1.49842	6.92061	1.88103e-16	2.98407e-15
CHF17_RS00435	CHF17_00084	oafA	acyltransferase	-1.48842	11.5459	6.11965e-95	7.14025e-93
CHF17_RS06355	CHF17_01249	neuC	UDP-N-acetylglucosamine 2-epimerase (hydrolyzing)	-1.48469	8.65645	4.86729e-68	3.45196e-66
CHF17_RS06360	CHF17_01250	neuB	N-acetylneuraminate synthase	-1.47871	8.32307	4.87531e-42	1.81794e-40
CHF17_RS05435	CHF17_01066		GntR family transcriptional regulator	-1.47097	7.53714	3.87177e-37	1.26164e-35
CHF17_RS05285	CHF17_01037		TVP38/TMEM64 family protein	-1.42936	7.4261	7.98036e-31	2.13815e-29
CHF17_RS10965	CHF17_02158		transglycosylase SLT domain-containing protein	-1.42197	5.9163	7.39745e-11	8.36143e-10
CHF17_RS05340	CHF17_01047	hisP	amino acid ABC transporter permease	-1.41888	8.1096	7.96096e-38	2.66618e-36
CHF17_RS07810	CHF17_01540	dagK	diacylglycerol kinase family protein	-1.40994	6.12498	1.63006e-08	1.59349e-07
CHF17_RS09770	CHF17_01920		bifunctional (p)ppGpp synthetase/guanosine-3' and 5'-bis(diphosphate) 3'-pyrophosphohydrolase	-1.40441	7.51191	1.06333e-28	2.56404e-27
CHF17_RS06385	CHF17_01255	cpsH	capsule biosynthesis protein CapK	-1.37288	7.84447	1.97731e-36	6.16545e-35
CHF17_RS05350	CHF17_01049	hisM	amino acid ABC transporter substrate-binding protein	-1.36309	8.42573	1.22273e-43	4.86002e-42
CHF17_RS04460	CHF17_00875	mntH	Nramp family divalent metal transporter	-1.36234	9.18859	4.26241e-76	3.42603e-74
CHF17_RS00430	CHF17_00083		membrane protein	-1.33275	9.57405	1.52864e-80	1.41771e-78
CHF17_RS06350	CHF17_01248		acetyltransferase	-1.33136	8.14352	8.49156e-31	2.2419e-29
CHF17_RS06450	CHF17_01269		purine-nucleoside phosphorylase	-1.26682	8.06951	3.08912e-38	1.04424e-36
CHF17_RS02800	CHF17_00554	nrdE	class 1b ribonucleoside-diphosphate reductase subunit alpha	-1.21772	9.98188	3.42386e-76	2.81457e-74
CHF17_RS10455	CHF17_02055		hypothetical protein	-1.19781	8.66959	1.13622e-54	5.95611e-53
CHF17_RS03075	CHF17_00611		ROK family glucokinase	-1.18605	6.43261	9.85756e-12	1.15762e-10
CHF17_RS09765	CHF17_01919	dtd	D-tyrosyl-tRNA(Tyr) deacylase	-1.15282	7.44016	1.78485e-23	3.77533e-22
CHF17_RS02790	CHF17_00552	nrdF	class 1b ribonucleoside-diphosphate reductase subunit beta	-1.12021	8.96313	4.67597e-56	2.56257e-54
CHF17_RS05525	CHF17_01084		M1 family metallopeptidase	-1.10388	9.4876	7.07777e-66	4.6546e-64
CHF17_RS06095	CHF17_01195		ABC transporter permease	-1.08284	6.09432	1.69067e-07	1.49515e-06
CHF17_RS04430	CHF17_00869		YtxH domain-containing protein	-1.06576	7.92422	3.03224e-17	5.03102e-16
CHF17_RS06390	CHF17_01256	cpsG	multidrug MFS transporter	-1.05546	6.87609	3.83596e-13	4.99089e-12
CHF17_RS06020	CHF17_01181		GTP pyrophosphokinase family protein	-1.02348	7.91974	4.45405e-17	7.32286e-16
CHF17_RS01260	CHF17_00249		undecaprenyl-diphosphate phosphatase	-1.01052	7.83122	3.27276e-18	5.74639e-17
CHF17_RS02710	CHF17_00534		23S ribosomal RNA	1.01365	7.59816	2.4461e-13	3.24086e-12
CHF17_RS07035	CHF17_01388		PTS sugar transporter subunit IIA	1.01706	9.59862	7.59541e-34	2.1632e-32
CHF17_RS09270	CHF17_01821		teichoic acid D-Ala incorporation-associated protein DltX	1.02369	8.74894	1.96849e-34	5.78865e-33
CHF17_RS06500	CHF17_01279		NFACT family protein	1.03503	9.10597	3.32551e-47	1.46687e-45
CHF17_RS11000	CHF17_02166		insulinase family protein	1.07319	8.09162	1.25437e-27	2.94613e-26
CHF17_RS04975	CHF17_00976		QueT transporter family protein	1.08129	8.46781	5.01738e-21	9.91686e-20
CHF17_RS09260	CHF17_01819	dltB	D-alanyl-lipoteichoic acid biosynthesis protein DltB	1.08846	11.753	1.79108e-80	1.61958e-78
CHF17_RS10845	CHF17_02132		primase alpha helix C-terminal domain-containing protein	1.09313	7.56225	2.72942e-17	4.54946e-16
CHF17_RS03160	CHF17_00628		ATP-dependent Clp protease ATP-binding subunit	1.11828	11.0022	8.04474e-71	6.06204e-69
CHF17_RS09265	CHF17_01820	dltA	D-alanine--poly(phosphoribitol) ligase subunit DltA	1.13341	12.3781	2.57797e-87	2.7425e-85
CHF17_RS02225	CHF17_00440		bifunctional Cof-type HAD-IIB family hydrolase/peptidylprolyl isomerase	1.13493	9.09376	8.44074e-41	3.02279e-39
CHF17_RS08495	CHF17_01674		gamma-glutamyl-gamma-aminobutyrate hydrolase family protein	1.1417	6.89444	6.65601e-14	9.22406e-13
CHF17_RS00160	CHF17_00029		23S ribosomal RNA	1.15284	7.68587	3.7843e-17	6.25014e-16
CHF17_RS05240	CHF17_01028	lepA	elongation factor 4	1.15777	8.24657	9.56712e-31	2.50756e-29
CHF17_RS00615	CHF17_00120		23S ribosomal RNA	1.17662	7.73288	4.39722e-30	1.128e-28
CHF17_RS00095	CHF17_00016		23S ribosomal RNA	1.18017	7.55775	2.24674e-13	2.98767e-12
CHF17_RS11050			GNAT family N-acetyltransferase	1.18081	7.92275	1.53484e-29	3.82864e-28
CHF17_RS09180	CHF17_01802		HD domain-containing protein	1.18746	8.29409	1.23806e-25	2.78142e-24
CHF17_RS02320	CHF17_00459		23S ribosomal RNA	1.2017	7.77327	2.41558e-25	5.3933e-24
CHF17_RS10995	CHF17_02165		insulinase family protein	1.31162	8.21494	1.03508e-38	3.56562e-37
CHF17_RS09460	CHF17_01858		ATP-dependent Clp protease ATP-binding subunit	1.3204	8.59732	5.33479e-34	1.54367e-32
CHF17_RS11055	CHF17_02178	arcB	ornithine carbamoyltransferase	1.33056	8.6183	2.435e-42	9.36959e-41
CHF17_RS07145	CHF17_01410	lspA	signal peptidase II	1.33963	7.6084	4.57213e-12	5.56814e-11
CHF17_RS01345	CHF17_00266		23S ribosomal RNA	1.34113	7.68541	1.17411e-28	2.81241e-27
CHF17_RS06310	CHF17_01240		DUF2969 domain-containing protein	1.34132	6.20228	1.36694e-12	1.72273e-11
CHF17_RS01780	CHF17_00354		23S ribosomal RNA	1.3444	7.80589	4.54162e-28	1.07366e-26
CHF17_RS08740	CHF17_01722	secA	preprotein translocase subunit SecA	1.36012	6.02767	1.49044e-11	1.72234e-10
CHF17_RS05530	CHF17_01085	phoU	phosphate signaling complex protein PhoU	1.39299	7.10049	4.75365e-24	1.01739e-22
CHF17_RS11060	CHF17_02178	arcD	arginine-ornithine antiporter	1.43455	9.05922	1.41144e-51	6.9934e-50
CHF17_RS09490	CHF17_01864	ahpF	alkyl hydroperoxide reductase subunit F	1.43585	7.6887	3.42424e-36	1.04962e-34
CHF17_RS08745	CHF17_01723	manA	mannose-6-phosphate isomerase and class I	1.48113	8.62918	4.45682e-42	1.6792e-40
CHF17_RS03130	CHF17_00622		YggT family protein	1.49018	6.62027	9.80228e-19	1.76392e-17
CHF17_RS09485	CHF17_01863	ahpC	peroxiredoxin	1.66177	6.15083	3.89066e-20	7.3678e-19
CHF17_RS05830	CHF17_01142	cls	cardiolipin synthase	1.68771	12.5116	7.08848e-122	1.02556e-119
CHF17_RS05320	CHF17_01044	lepB	signal peptidase I	1.68861	9.11995	7.162e-90	8.0953e-88
CHF17_RS10640	CHF17_02092		YitT family protein	1.71808	9.37936	2.95118e-50	1.40453e-48
CHF17_RS02985	CHF17_00593		hypothetical protein	1.72474	6.2436	1.65732e-20	3.18857e-19
CHF17_RS09400	CHF17_01846		hypothetical protein	1.77531	9.36482	9.27397e-135	1.6772e-132
CHF17_RS09275	CHF17_01822		HAMP domain-containing histidine kinase	1.78387	11.2339	6.56646e-259	5.93772e-256
CHF17_RS02510	CHF17_00495		ABC transporter permease	1.81368	10.3674	2.48465e-123	3.90739e-121
CHF17_RS02505	CHF17_00494		ABC transporter ATP-binding protein	1.91661	10.0793	3.26285e-122	4.91739e-120
CHF17_RS06945	CHF17_01369		response regulator transcription factor	1.9281	9.71303	1.38028e-161	3.32831e-159
CHF17_RS03510	CHF17_00696		rod shape-determining protein RodA	1.9481	12.682	1.48139e-146	3.15187e-144
CHF17_RS07625	CHF17_01509		CPBP family intramembrane metalloprotease	1.98919	10.6996	1.0045e-28	2.43845e-27
CHF17_RS07630	CHF17_01510		ABC transporter substrate-binding protein/permease	1.99068	8.78951	6.09553e-68	4.23991e-66
CHF17_RS10850	CHF17_02133		hypothetical protein	2.01344	6.21414	4.99633e-15	7.31649e-14
CHF17_RS08505	CHF17_01675		YebC/PmpR family DNA-binding transcriptional regulator	2.02231	6.75956	5.83999e-26	1.32851e-24
CHF17_RS10895	CHF17_02143		transcriptional regulator	2.02669	5.9	4.1548e-21	8.30272e-20
CHF17_RS09280	CHF17_01823		response regulator transcription factor	2.02966	9.82464	2.32137e-137	4.41915e-135
CHF17_RS03135	CHF17_00623		RNA-binding protein	2.03665	7.48463	1.01099e-59	5.99466e-58
CHF17_RS10885	CHF17_02141		Rha family transcriptional regulator	2.09921	7.9296	1.44642e-26	3.35365e-25
CHF17_RS10880	CHF17_02140		hypothetical protein	2.10735	8.48057	6.09885e-61	3.67659e-59
CHF17_RS06950	CHF17_01370		GTP pyrophosphokinase	2.10988	9.73355	4.06652e-141	8.17145e-139
CHF17_RS07635	CHF17_01511		amino acid ABC transporter ATP-binding protein	2.1205	6.82153	2.37998e-34	6.94225e-33
CHF17_RS04555	CHF17_00894	pbp2b	penicillin-binding protein 2	2.20768	12.156	1.60988e-205	5.82294e-203
CHF17_RS05395	CHF17_01058		FAD-dependent oxidoreductase	2.36515	8.74922	1.38115e-84	1.42732e-82
CHF17_RS10865	CHF17_02137		hypothetical protein	2.41619	7.30184	4.43526e-55	2.35917e-53
CHF17_RS05400	CHF17_01059	ldh	L-lactate dehydrogenase	2.422	6.70881	3.70184e-20	7.04714e-19
CHF17_RS02095	CHF17_00417	pbp1a	penicillin-binding protein	2.46206	12.6343	4.81093e-232	2.90019e-229
CHF17_RS08700	CHF17_01714		asparaginase	2.48574	7.14101	1.02558e-49	4.81756e-48
CHF17_RS10875	CHF17_02139		phage repressor protein	2.53877	7.16177	2.35151e-37	7.73218e-36
CHF17_RS08960	CHF17_01761		CppA family protein	2.59951	6.56819	1.1862e-46	5.16928e-45
CHF17_RS02180	CHF17_00431	rpoZ	DNA-directed RNA polymerase subunit omega	2.62027	8.18248	3.55973e-46	1.51477e-44
CHF17_RS10870	CHF17_02138		hypothetical protein	2.70059	7.4055	5.36342e-73	4.21728e-71
CHF17_RS10890	CHF17_02142		hypothetical protein	2.7091	6.2618	5.55314e-34	1.5941e-32
CHF17_RS09545	CHF17_01874		LacI family DNA-binding transcriptional regulator	3.06334	12.1083	9.63318e-209	4.3554e-206
CHF17_RS09630	CHF17_01891	rseP	RIP metalloprotease RseP	3.20595	9.28461	1.50737e-179	4.19396e-177
CHF17_RS11045	CHF17_02175	arcA	arginine deiminase	3.42651	10.809	7.9961e-285	9.64063e-282
CHF17_RS02175	CHF17_00430	gmk	guanylate kinase	3.60609	6.60264	3.82024e-65	2.46747e-63
CHF17_RS11035	CHF17_02173	arcR	Crp/Fnr family transcriptional regulator	3.64269	10.5792	0	0
CHF17_RS11030	CHF17_02172	argR	arginine repressor	3.81472	9.5572	0	0
